# Supplementary material for: Ethnic disparities in mortality and group-specific risk factors in the UK Biobank
Source: PLOS Glob Public Health. 2023 Feb 23;3(2):e0001560. doi: 10.1371/journal.pgph.0001560 (PMC10021328; doi:10.1371/journal.pgph.0001560)
Supplement: S2 Table — Mapping and reference level information for significant mortality risk factors highlighted in this study. Category, field type, names used, and the unit information is provided. (XLSX) [file pgph.0001560.s007.xlsx]

## Sheet: Sheet1
Category	Field Name	Renamed	Reference	Field Type
Genetic Ancestry	African	African	centered at mean; 1-unit = 1%	Numeric
	East.Asian	East Asian	centered at mean; 1-unit = 1%	Numeric
	European	European	centered at mean; 1-unit = 1%	Numeric
	Central.Asian	Central Asian	centered at mean; 1-unit = 1%	Numeric
	South.Asian	South Asian	centered at mean; 1-unit = 1%	Numeric
	West.Asian	West Asian	centered at mean; 1-unit = 1%	Numeric
Sex	Male		most frequent sex w/ event==1	Categorical
	Female		most frequent sex w/ event==1	Categorical
Age Enrolled	≥66		51-65	Categorical		`
	≤50		51-65	Categorical
Diagnoses	Dx_ChapterI	Infectious & Parasitic diseases	0	Binary
	Dx_ChapterII	Neoplasms	0	Binary
	Dx_ChapterIII	Blood diseases & Immune System disorders	0	Binary
	Dx_ChapterIV	Endocrine, Nutritional & Metabolic	0	Binary
	Dx_ChapterV	Mental, Behavioral, & Neurodevelopmental disorders	0	Binary
	Dx_ChapterVI	Nervous System diseases	0	Binary
	Dx_ChapterIX	Circulatory diseases	0	Binary
	Dx_ChapterXI	Digestive System diseases	0	Binary
	Dx_ChapterXIV	Genitourinary System diseases	0	Binary
	Dx_ChapterX	Respiratory System diseases	0	Binary
Operations	Op_E	Respiratory Tract	0	Binary
	Op_GHJ_digestive	Digestive System	0	Binary
	Op_KL_circulatory	Heart, Arteries & Veins	0	Binary
	Op_STVW_skin.msk	Musculoskeletal & Skin Systems	0	Binary
	OP_MNQPR_genitourinary	Genitourinary Systems
	Op_B	Endocrine System & Breast	0	Binary
Blood Biochemistry	Aspartate.aminotransferase	Aspartate aminotransferase (5 U/L)	Threshold = 35	Numeric
	Alkaline.phosphatase	Alkaline phosphatase (10 U/L)	Group median	Numeric
	Creatinine	Creatinine (umol/L)	Sex-specific threshold: F= 97.2; M= 114.9	Numeric
	Cystatin.C	Cystatin C (0.1 mg/L)	Threshold = 1	Numeric
	Cholesterol	Cholesterol (mmol/L)	Threshold = 5.18	Numeric
	Gamma.glutamyltransferase	Gamma glutamyltransferase (5 U/L)	Threshold = 30	Numeric
	Glucose	Glucose (mmol/L)	Threshold = 5.5	Numeric
	Glycated.haemoglobin..HbA1c.	Glycated haemoglobin (HbA1c) (mmol/mol)	Threshold = 42	Numeric
	LDL.direct	LDL direct (0.1 mmol/L)	Threshold = 4.9	Numeric
	Lymphocyte.percentage	Lymphocyte percentage	Threshold = 40	Numeric
	Mean.corpuscular.volume	Mean corpuscular volume (fL)	Threshold = 100	Numeric
	Mean.reticulocyte.volume	Mean reticulocyte volume (fL)	Group median	Numeric
	Neutrophill.percentage	Neutrophill percentage	Group median	Numeric
	Red.blood.cell..erythrocyte..count	Red blood cell (erythrocyte) count	1-unit = 0.1 million cells/uL	Numeric
	Red.blood.cell..erythrocyte..distribution.width	Red blood cell (erythrocyte) distribution width (%)	1-unit = 0.1%	Numeric
	HDL.cholesterol	HDL cholesterol (mmol/L)	Group median	Numeric
	C.reactive.protein	C-reactive protein (mg/L)	Group median	Numeric
	Testosterone	Testosterone (nmol/L)	Group & sex-specific median	Numeric
	Urate	Urate (10 umol/L)	Group median	Numeric
	Calcium	Calcium (0.1 mmol/L)	Threshold = 2.6	Numeric
	Vitamin.D	Vitamin D (nmol/L)	Threshold = 50	Numeric
	Apolipoprotein.A	Apolipoprotein A (10 mg/dL)	Group median	Numeric
Physical Measures	Pulse.rate..automated.reading	Pulse rate (bpm)	Group median	Numeric
	Peak.expiratory.flow..PEF.	Peak expiratory flow (10 uL/min)	Group median	Numeric
	Weight	Weight (kg)	Group & sex-specific median	Numeric
	Waist.circumference	Waist circumference (cm)	Sex-specific threshold: F= 88; M= 102	Numeric
	Systolic.blood.pressure..automated.reading	Systolic blood pressure, automated (mmHg)	Group median	Numeric
Medications	Number.of.treatments.medications.taken	Number of treaments/medications taken	Median = 2 (same for all groups)	Numeric
Mental Health	Seen.a.psychiatrist.for.nerves..anxiety..tension.or.depression	Seen psychiatrist for nerves/anxiety/tension/depression	No	Categorical
	Sensitivity...hurt.feelings	Sensitivity/hurt feelings	Asian= yes; Black= no; White= yes	Categorical
General Health	Overall.health.rating	Overall self health rating	Good	Categorical
Family History	Illnesses.of.father.BowelCancer	Illnesses of father: Bowel cancer	0	Binary
Lifestyle & Environment	Skin.colour	Skin color	Asian= brown; Black= brown; White= fair	Categorical
	Current.tobacco.smoking	Current tobacco smoking	No	Categorical
	Past.tobacco.smoking	Past tobacco smoking	I have never smoked	Categorical
	Spread.type	Spread type	Other type of spread/margarine	Categorical
	Cereal.intake	Cereal intake (bowls/week)	Asian= 3; Black= 3; White= 5	Numeric
	Fresh.fruit.intake	Fresh fruit intake (pieces/day)	Median = 2 (same for all groups)	Numeric
Sociodemographics	Current.employment.status.PaidEmploymentSelfEmployed	Current employment status: Paid Employment/Self-Employed	0	Binary
	Attendance.disability.mobility.allowance.None	Attendance disability allowance: None	0	Binary
