# Supplementary material for: Ethnic disparities in mortality and group-specific risk factors in the UK Biobank
Source: PLOS Glob Public Health. 2023 Feb 23;3(2):e0001560. doi: 10.1371/journal.pgph.0001560 (PMC10021328; doi:10.1371/journal.pgph.0001560)
Supplement: S3 Table — Feature selected mortality risk factors rankings based on univariate Cox-PH modeling, random survival forest minimum depth, and average ranking of the two for (A) overall, (B) digestive neoplasm, and (C) other cause-specific mortalities. (XLSX) [file pgph.0001560.s008.xlsx]

## Sheet: (A) Overall
Field.Name	Ethnic.Group	Rank_UnivCox_Cindex	Rank_RF_MinDepth	Rank_combined
Dx_ChapterII	Asian	1	1	1
Dx_ChapterIV	Asian	2	4	2
Dx_ChapterIX	Asian	3	3	2
Dx_ChapterX	Asian	4	2	2
Dx_ChapterI	Asian	5	5	3
Op_KL_circulatory	Asian	7	6	4
Dx_ChapterIII	Asian	6	10	5
Number.of.treatments.medications.taken	Asian	9	12	6
Cystatin.C	Asian	11	8	6
Dx_ChapterVI	Asian	12	10	7
Dx_ChapterXIV	Asian	10	13	8
Dx_ChapterV	Asian	14	11	8
Op_E	Asian	18	7	8
Dx_ChapterXI	Asian	13	17	9
Glycated.haemoglobin..HbA1c.	Asian	19	18	10
Dx_ChapterXII	Asian	23	16	11
Creatinine	Asian	27	15	12
Urea	Asian	32	14	13
Gamma.glutamyltransferase	Asian	21	28	14
Glucose	Asian	28	27	15
Op_GHJ_digestive	Asian	36	20	15
Lymphocyte.percentage	Asian	25	33	16
Aspartate.aminotransferase	Asian	30	28	16
Red.blood.cell..erythrocyte..distribution.width	Asian	20	40	17
Mean.reticulocyte.volume	Asian	29	31	17
Cholesterol	Asian	24	39	18
Dx_ChapterXXII	Asian	47	24	19
Overall.health.rating	Asian	8	66	20
LDL.direct	Asian	22	54	21
Neutrophill.percentage	Asian	40	36	21
Waist.circumference	Asian	49	32	22
Urate	Asian	39	43	23
Red.blood.cell..erythrocyte..count	Asian	53	44	24
Lymphocyte.count	Asian	58	38	24
Monocyte.count	Asian	50	48	25
Neutrophill.count	Asian	34	65	26
C.reactive.protein	Asian	35	66	26
Platelet.distribution.width	Asian	59	41	26
Basophill.count	Asian	70	30	26
Testosterone	Asian	38	66	27
Apolipoprotein.B	Asian	42	66	28
Immature.reticulocyte.fraction	Asian	45	66	29
Mean.sphered.cell.volume	Asian	64	49	29
Eosinophill.count	Asian	69	42	29
High.light.scatter.reticulocyte.count	Asian	51	66	30
Mean.corpuscular.volume	Asian	77	38	30
Past.tobacco.smoking	Asian	66	55	31
Op_STVW_skin.msk	Asian	57	66	32
Monocyte.percentage	Asian	60	66	33
Pulse.rate..automated.reading	Asian	92	34	33
Op_MNPQR_genitourinary	Asian	99	29	34
Alanine.aminotransferase	Asian	65	66	35
IGF.1	Asian	85	52	36
Dx_ChapterXX	Asian	86	49	36
Frequency.of.friend.family.visits	Asian	75	66	37
Mean.corpuscular.haemoglobin	Asian	83	57	37
Mean.platelet..thrombocyte..volume	Asian	79	63	38
Calcium	Asian	93	50	39
Pace.maker	Asian	127	23	40
Standing.height	Asian	100	51	41
Weight	Asian	90	66	42
Body.mass.index..BMI.	Asian	94	63	42
Hip.circumference	Asian	138	22	43
Lifetime.number.of.sexual.partners	Asian	109	66	44
Total.protein	Asian	128	59	45
Systolic.blood.pressure..automated.reading	Asian	173	21	46
Sitting.height	Asian	131	64	47
Creatinine..enzymatic..in.urine	Asian	132	66	48
Number.of.days.week.walked.10..minutes	Asian	134	66	49
Dx_ChapterVII	Asian	148	66	50
Hearing.difficulty.problems	Asian	149	66	51
Alcohol.intake.frequency	Asian	150	66	51
Cooked.vegetable.intake	Asian	185	35	52
Water.intake	Asian	197	26	53
Dried.fruit.intake	Asian	165	66	54
Time.spent.using.computer	Asian	189	45	55
Time.spent.watching.television..TV.	Asian	178	60	56
Cereal.intake	Asian	192	47	57
Fresh.fruit.intake	Asian	195	53	58
Sleep.duration	Asian	267	19	59
Tea.intake	Asian	270	25	60
Salad...raw.vegetable.intake	Asian	274	37	61
Bread.intake	Asian	280	46	62
Time.spent.driving	Asian	276	56	63
Hand.grip.strength..left.	Asian	278	62	64
Diastolic.blood.pressure..automated.reading	Asian	281	61	65
Peak.expiratory.flow..PEF.	Asian	285	58	66
Forced.expiratory.volume.in.1.second..FEV1.	Asian	283	66	67
Dx_ChapterII	Black	1	1	1
Dx_ChapterX	Black	2	3	2
Dx_ChapterIX	Black	3	2	2
Dx_ChapterIV	Black	4	4	3
Dx_ChapterI	Black	5	5	4
Op_KL_circulatory	Black	7	6	5
Dx_ChapterXIV	Black	8	10	6
Dx_ChapterIII	Black	6	13	7
Op_E	Black	11	9	7
Number.of.treatments.medications.taken	Black	10	12	8
Dx_ChapterVI	Black	16	11	9
Dx_ChapterV	Black	17	13	10
Dx_ChapterXXII	Black	22	8	10
Dx_ChapterXI	Black	18	19	11
Cystatin.C	Black	26	16	12
Op_GHJ_digestive	Black	24	21	13
Waist.circumference	Black	25	23	14
Pulse.rate..automated.reading	Black	33	18	15
Op_MNPQR_genitourinary	Black	39	15	16
Urate	Black	23	34	17
Dx_ChapterXII	Black	31	31	18
Time.spent.watching.television..TV.	Black	55	14	19
HDL.cholesterol	Black	43	28	20
Apolipoprotein.A	Black	37	39	21
Bread.intake	Black	56	26	22
Op_B	Black	49	36	23
Creatinine	Black	60	27	24
Urea	Black	66	24	25
Current.tobacco.smoking	Black	30	63	26
C.reactive.protein	Black	32	59	26
Smoking.smokers.in.household	Black	38	56	27
Weight	Black	28	67	28
Current.employment.status.PaidEmploymentSelfEmployed	Black	20	78	29
Testosterone	Black	52	46	29
Op_STVW_skin.msk	Black	27	72	30
Past.tobacco.smoking	Black	29	78	31
Cholesterol	Black	42	69	32
Monocyte.count	Black	88	24	32
Hip.circumference	Black	92	20	32
Body.mass.index..BMI.	Black	44	73	33
Mean.reticulocyte.volume	Black	59	59	34
Cheese.intake	Black	41	78	35
Standing.height	Black	50	71	35
Tea.intake	Black	95	25	35
Red.blood.cell..erythrocyte..distribution.width	Black	48	76	36
Non.oily.fish.intake	Black	58	74	37
Systolic.blood.pressure..automated.reading	Black	75	57	37
Immature.reticulocyte.fraction	Black	85	48	37
Water.intake	Black	110	27	38
White.blood.cell..leukocyte..count	Black	73	65	39
Alkaline.phosphatase	Black	63	78	40
Lymphocyte.percentage	Black	91	49	40
Pace.maker	Black	102	40	41
Sitting.height	Black	115	27	41
Gamma.glutamyltransferase	Black	68	78	42
LDL.direct	Black	70	77	43
Neutrophill.count	Black	93	55	43
Aspartate.aminotransferase	Black	97	52	43
Diastolic.blood.pressure..automated.reading	Black	108	44	44
Number.of.days.week.walked.10..minutes	Black	105	53	45
Number.of.days.week.of.moderate.physical.activity.10..minutes	Black	82	78	46
Mean.sphered.cell.volume	Black	114	47	46
High.light.scatter.reticulocyte.count	Black	96	66	47
Sleep.duration	Black	146	17	48
Time.spent.driving	Black	138	30	49
Dx_ChapterVII	Black	100	78	50
Sodium.in.urine	Black	119	61	51
Alanine.aminotransferase	Black	107	78	52
Time.spent.using.computer	Black	155	35	53
Hand.grip.strength..right.	Black	157	38	54
Apolipoprotein.B	Black	125	78	55
Total.bilirubin	Black	130	78	56
Albumin	Black	178	43	57
Cooked.vegetable.intake	Black	159	73	58
Fresh.fruit.intake	Black	165	68	58
Creatinine..enzymatic..in.urine	Black	188	54	59
Frequency.of.solarium.sunlamp.use	Black	169	75	60
Forced.expiratory.volume.in.1.second..FEV1.	Black	197	50	61
Salad...raw.vegetable.intake	Black	233	22	62
Number.of.days.week.of.vigorous.physical.activity.10..minutes	Black	181	78	63
Reticulocyte.count	Black	193	78	64
Glucose	Black	235	37	64
Lifetime.number.of.sexual.partners	Black	249	29	65
Dried.fruit.intake	Black	243	42	66
Peak.expiratory.flow..PEF.	Black	258	33	67
Hand.grip.strength..left.	Black	254	45	68
Basophill.count	Black	269	32	68
IGF.1	Black	271	34	69
Cereal.intake	Black	229	78	70
Neutrophill.percentage	Black	263	51	71
Current.employment.status.Retired	Black	238	78	72
Glycated.haemoglobin..HbA1c.	Black	286	32	73
Vitamin.D	Black	260	64	74
Lymphocyte.count	Black	284	41	74
Calcium	Black	256	78	75
Monocyte.percentage	Black	264	70	75
Platelet.crit	Black	276	58	75
Forced.vital.capacity..FVC.	Black	257	78	76
Number.of.measurements.made	Black	259	78	76
Basophill.percentage	Black	279	62	77
Nucleated.red.blood.cell.count	Black	281	60	77
Platelet.distribution.width	Black	265	78	78
Phosphate	Black	266	78	78
Haemoglobin.concentration	Black	270	78	79
Nucleated.red.blood.cell.percentage	Black	272	78	80
Mean.corpuscular.volume	Black	274	78	81
Eosinophill.count	Black	280	78	82
Mean.corpuscular.haemoglobin	Black	282	78	83
Dx_ChapterII	White	1	1	1
Dx_ChapterX	White	2	2	2
Dx_ChapterI	White	3	3	3
Dx_ChapterIII	White	5	4	4
Dx_ChapterIV	White	4	7	5
Dx_ChapterIX	White	6	5	5
Dx_ChapterV	White	8	10	6
Dx_ChapterVI	White	10	12	7
Op_KL_circulatory	White	11	11	7
Op_E	White	15	8	8
Number.of.treatments.medications.taken	White	14	13	9
Overall.health.rating	White	7	24	10
Cystatin.C	White	22	9	10
Dx_ChapterXIV	White	20	14	11
Past.tobacco.smoking	White	9	28	12
Current.tobacco.smoking	White	19	19	13
Op_GHJ_digestive	White	23	16	14
Dx_ChapterXII	White	24	17	14
Red.blood.cell..erythrocyte..distribution.width	White	26	15	14
Dx_ChapterXI	White	16	26	15
Smoking.smokers.in.household	White	21	29	16
Attendance.disability.mobility.allowance.None	White	12	46	17
Lymphocyte.percentage	White	36	23	18
Gamma.glutamyltransferase	White	32	30	19
Dx_ChapterXX	White	40	22	19
C.reactive.protein	White	34	31	20
Waist.circumference	White	27	41	21
Neutrophill.count	White	29	39	21
Testosterone	White	31	37	21
Glycated.haemoglobin..HbA1c.	White	52	25	22
Dx_ChapterXXII	White	51	34	23
Alkaline.phosphatase	White	50	36	24
Op_STVW_skin.msk	White	42	47	25
Mean.reticulocyte.volume	White	54	33	25
Mean.corpuscular.volume	White	69	21	26
Pulse.rate..automated.reading	White	48	43	27
Time.spent.watching.television..TV.	White	73	20	27
Cholesterol	White	38	56	28
Albumin	White	60	35	29
Neutrophill.percentage	White	56	48	30
Creatinine	White	68	38	31
LDL.direct	White	46	61	32
Vitamin.D	White	37	75	33
Mean.sphered.cell.volume	White	75	37	33
Urate	White	49	65	34
Long.standing.illness..disability.or.infirmity	White	13	102	35
Monocyte.count	White	101	18	36
Apolipoprotein.A	White	44	79	37
Use.of.sun.uv.protection	White	39	88	38
HDL.cholesterol	White	47	80	38
Op_A	White	59	68	38
Aspartate.aminotransferase	White	81	46	38
Glucose	White	61	69	39
High.light.scatter.reticulocyte.count	White	72	58	39
Weight	White	45	86	40
White.blood.cell..leukocyte..count	White	82	49	40
TownsendIndex	White	33	101	41
Number.of.days.week.walked.10..minutes	White	84	51	42
Forced.expiratory.volume.in.1.second..FEV1.	White	90	45	42
Mean.corpuscular.haemoglobin	White	98	40	43
Op_MNPQR_genitourinary	White	85	60	44
Standing.height	White	77	71	45
Attendance.disability.mobility.allowance.DisabilityLivingAllowance	White	17	133	46
Body.mass.index..BMI.	White	67	83	46
Major.dietary.changes.in.the.last.5.years	White	30	122	47
Hip.circumference	White	104	50	48
Immature.reticulocyte.fraction	White	62	94	49
Number.of.days.week.of.vigorous.physical.activity.10..minutes	White	89	76	50
Apolipoprotein.B	White	71	95	51
Bread.type	White	43	126	52
Time.spent.driving	White	95	78	53
Current.employment.status.UnableToWork	White	18	157	54
Milk.type.used	White	66	111	54
Peak.expiratory.flow..PEF.	White	94	81	54
Bread.intake	White	113	64	54
Illness..injury..bereavement..stress.in.last.2.years.SeriousIllnessInjuryAssaultYourself	White	25	155	55
Frequency.of.unenthusiasm...disinterest.in.last.2.weeks	White	53	127	55
Urea	White	154	27	55
Number.of.days.week.of.moderate.physical.activity.10..minutes	White	83	99	56
Attendance.disability.mobility.allowance.BlueBadge	White	28	156	57
Sitting.height	White	112	72	57
Processed.meat.intake	White	63	123	58
Current.employment.status.PaidEmploymentSelfEmployed	White	119	70	59
Basophill.count	White	130	58	59
Frequency.of.tiredness...lethargy.in.last.2.weeks	White	41	150	60
Creatinine..enzymatic..in.urine	White	79	115	61
Wheeze.or.whistling.in.the.chest.in.last.year	White	35	160	62
Fresh.fruit.intake	White	141	57	63
Frequency.of.friend.family.visits	White	78	124	64
Forced.vital.capacity..FVC.	White	107	97	65
Alanine.aminotransferase	White	116	90	66
Cereal.intake	White	108	100	67
Falls.in.the.last.year	White	65	145	68
Alcohol.intake.versus.10.years.previously	White	57	154	69
Platelet.distribution.width	White	122	92	70
Salad...raw.vegetable.intake	White	153	62	71
Monocyte.percentage	White	152	66	72
Chest.pain.or.discomfort	White	55	165	73
Frequency.of.depressed.mood.in.last.2.weeks	White	74	147	73
Triglycerides	White	106	113	73
High.light.scatter.reticulocyte.percentage	White	117	104	73
Op_CD_eye.ear	White	136	85	73
Alcohol.intake.frequency	White	80	142	74
Time.spent.using.computer	White	138	84	74
Pork.intake	White	111	114	75
Lamb.mutton.intake	White	115	110	75
Nitrogen.oxides.air.pollution..2010	White	96	132	76
Nitrogen.dioxide.air.pollution..2010	White	97	135	77
Ever.had.same.sex.intercourse	White	103	130	77
Eosinophill.count	White	149	82	77
Red.blood.cell..erythrocyte..count	White	169	63	77
Reticulocyte.count	White	133	101	78
IGF.1	White	161	73	78
Medication.for.pain.relief..constipation..heartburn.Aspirin	White	58	179	79
Frequency.of.tenseness...restlessness.in.last.2.weeks	White	88	148	79
Reticulocyte.percentage	White	126	110	79
Platelet.crit	White	194	42	79
Salt.added.to.food	White	92	146	80
Oily.fish.intake	White	100	138	80
Hand.grip.strength..left.	White	142	96	80
Attendance.disability.mobility.allowance.AttendanceAllowance	White	86	153	81
Cooked.vegetable.intake	White	186	54	81
Particulate.matter.air.pollution..pm2.5	White	114	129	82
Calcium	White	147	96	82
Dried.fruit.intake	White	151	93	82
Qualifications.None	White	76	173	83
Sodium.in.urine	White	129	120	83
Hand.grip.strength..right.	White	158	91	83
Poultry.intake	White	131	119	84
Fed.up.feelings	White	87	166	85
Beef.intake	White	127	125	85
Lifetime.number.of.sexual.partners	White	163	89	85
Platelet.count	White	198	55	85
Haemoglobin.concentration	White	190	67	86
Nitrogen.dioxide.air.pollution..2006	White	124	137	87
Current.employment.status.Retired	White	146	116	88
Haematocrit.percentage	White	195	74	89
Loneliness..isolation	White	99	177	90
Mood.swings	White	118	159	90
Nitrogen.dioxide.air.pollution..2005	White	134	141	90
Skin.colour	White	160	117	90
Sleep.duration	White	243	32	90
Pace.maker	White	159	121	91
Hair.colour..natural..before.greying.	White	144	140	92
Mean.corpuscular.haemoglobin.concentration	White	176	109	92
Cheese.intake	White	139	149	93
Nitrogen.dioxide.air.pollution..2007	White	143	144	93
Spread.type	White	157	131	93
Seen.a.psychiatrist.for.nerves..anxiety..tension.or.depression	White	109	181	94
Non.oily.fish.intake	White	156	136	95
Potassium.in.urine	White	175	118	95
Lymphocyte.count	White	250	44	96
Op_B	White	188	109	97
Eosinophill.percentage	White	192	105	97
Mean.platelet..thrombocyte..volume	White	193	103	97
Basophill.percentage	White	196	106	98
Total.bilirubin	White	200	107	99
Number.of.measurements.made	White	105	205	100
Particulate.matter.air.pollution..pm10...276	White	185	125	100
Pain.type.s..experienced.in.last.month.PainAllOverBody	White	120	205	101
Hot.drink.temperature	White	174	152	102
Current.employment.status.Unemployed	White	135	196	103
Maternal.smoking.around.birth	White	148	185	103
Breastfed.as.a.baby	White	150	182	103
Risk.taking	White	155	176	103
Worry.too.long.after.embarrassment	White	162	169	103
Miserableness	White	170	161	103
Variation.in.diet	White	179	154	103
Tea.intake	White	280	53	103
Suffer.from..nerves.	White	164	172	104
Phosphate	White	227	108	104
Systolic.blood.pressure..automated.reading	White	283	52	104
Frequency.of.solarium.sunlamp.use	White	261	77	105
Water.intake	White	279	59	105
Traffic.intensity.on.the.nearest.major.road	White	201	139	106
Sleeplessness...insomnia	White	178	167	107
Diastolic.blood.pressure..automated.reading	White	282	61	107
Seen.doctor..GP..for.nerves..anxiety..tension.or.depression	White	182	164	108
Particulate.matter.air.pollution..pm2.5..absorbance..2010	White	224	125	109
Irritability	White	177	175	110
Medication.for.pain.relief..constipation..heartburn.Laxatives	White	168	189	111
Worrier...anxious.feelings	White	199	158	111
Never.eat.eggs..dairy..wheat..sugar.Eggs	White	180	180	112
Vitamin.and.mineral.supplements.FolicAcid	White	167	195	113
Tense....highly.strung.	White	181	183	114
Nucleated.red.blood.cell.count	White	212	151	114
Sensitivity...hurt.feelings	White	204	163	115
Close.to.major.road	White	218	150	115
Total.protein	White	281	87	115
Fractured.broken.bones.in.last.5.years	White	203	168	116
Never.eat.eggs..dairy..wheat..sugar.Dairy	White	191	184	117
Wears.glasses.or.contact.lenses	White	206	170	117
Adopted.as.a.child	White	215	162	117
Dx_ChapterVII	White	237	143	118
Nucleated.red.blood.cell.percentage	White	220	166	119
Guilty.feelings	White	216	171	120
SHBG	White	284	112	121
Mineral.and.other.dietary.supplements.Iron	White	202	200	122
Illnesses.of.mother.LungCancer	White	214	188	122
Hearing.difficulty.problems	White	229	174	123
Current.employment.status.UnpaidVoluntaryWork	White	211	197	124
Medication.for.pain.relief..constipation..heartburn.Ranitidine	White	205	205	125
Illnesses.of.mother.AlzheimersDiseaseDementia	White	207	205	126
Current.employment.status.LookingAfterHomeFamily	White	208	205	126
Never.eat.eggs..dairy..wheat..sugar.Wheat	White	210	201	126
Illnesses.of.father.LungCancer	White	209	205	127
Particulate.matter.air.pollution.2.5.10um..2010	White	286	128	127
Nervous.feelings	White	233	183	128
Particulate.matter.air.pollution..pm10...277	White	285	134	129
Mineral.and.other.dietary.supplements.Zinc	White	219	205	130
Illnesses.of.siblings.LungCancer	White	238	186	130
Illnesses.of.father.AlzheimersDiseaseDementia	White	226	202	131
Illness..injury..bereavement..stress.in.last.2.years.DeathSpousePartner	White	254	178	132
Vitamin.and.mineral.supplements.VitaminB	White	230	205	133
Illnesses.of.father.ChronicBronchitisEmphysema	White	234	205	134
Illnesses.of.siblings.HeartDisease	White	236	205	134
Illnesses.of.siblings.ChronicBronchitisEmphysema	White	241	205	135
Illnesses.of.siblings.Stroke	White	255	192	136
Illnesses.of.siblings.AlzheimersDiseaseDementia	White	256	194	137
Illness..injury..bereavement..stress.in.last.2.years.MaritalSeparationDivorce	White	246	205	138
Illnesses.of.mother.BowelCancer	White	260	191	138
Illnesses.of.father.ParkinsonsDisease	White	262	191	138
Vitamin.and.mineral.supplements.VitaminE	White	249	205	139
Illnesses.of.father.ProstateCancer	White	251	203	139
Illnesses.of.father.BowelCancer	White	257	199	140
Illnesses.of.siblings.ProstateCancer	White	265	191	140
Illnesses.of.mother.ParkinsonsDisease	White	268	187	140
Illnesses.of.mother.BreastCancer	White	259	204	141
Illnesses.of.siblings.BowelCancer	White	275	190	141
Illnesses.of.mother.SevereDepression	White	263	205	142
Mineral.and.other.dietary.supplements.Selenium	White	264	205	142
Illnesses.of.siblings.ParkinsonsDisease	White	270	198	142
Vitamin.and.mineral.supplements.VitaminA	White	271	197	142
Illnesses.of.siblings.BreastCancer	White	278	193	143
Current.employment.status.FullPartTimeStudent	White	272	205	144
Illnesses.of.father.SevereDepression	White	273	205	145
Current.employment.status.None	White	274	205	146

## Sheet: (B) Digestive Neoplasm
Field.Name	Ethnic.Group	Rank_UnivCox_Cindex	Rank_RF_MinDepth	Rank_combined
Op_GHJ_digestive	Asian	2	1	1
Dx_ChapterI	Asian	3	2	1
Dx_ChapterXI	Asian	4	6	2
Sensitivity...hurt.feelings	Asian	8	22	3
Dx_ChapterXIV	Asian	26	4	3
Aspartate.aminotransferase	Asian	14	17	4
Dx_ChapterIV	Asian	28	5	4
Op_MNPQR_genitourinary	Asian	30	6	5
Skin.colour	Asian	5	36	6
Seen.a.psychiatrist.for.nerves..anxiety..tension.or.depression	Asian	6	36	7
Overall.health.rating	Asian	9	36	8
Oily.fish.intake	Asian	10	35	8
Red.blood.cell..erythrocyte..distribution.width	Asian	36	8	8
Cystatin.C	Asian	38	7	8
Frequency.of.friend.family.visits	Asian	11	36	9
Spread.type	Asian	12	36	9
Albumin	Asian	13	36	9
Number.of.days.week.walked.10..minutes	Asian	40	9	9
Dx_ChapterX	Asian	42	9	10
Testosterone	Asian	20	36	11
Calcium	Asian	21	36	11
Alanine.aminotransferase	Asian	23	36	12
Alkaline.phosphatase	Asian	24	36	12
Glucose	Asian	25	36	12
Mean.reticulocyte.volume	Asian	41	18	12
Creatinine	Asian	47	12	12
Non.oily.fish.intake	Asian	27	36	13
SHBG	Asian	29	36	13
Dx_ChapterXX	Asian	54	11	13
Processed.meat.intake	Asian	37	36	14
Gamma.glutamyltransferase	Asian	39	36	15
Total.bilirubin	Asian	43	36	16
Salt.added.to.food	Asian	44	36	16
Illnesses.of.father.ChronicBronchitisEmphysema	Asian	45	36	16
Dx_ChapterIII	Asian	56	23	16
Frequency.of.depressed.mood.in.last.2.weeks	Asian	48	36	17
Illnesses.of.father.LungCancer	Asian	49	36	17
Sitting.height	Asian	68	16	17
Urea	Asian	72	14	18
Chest.pain.or.discomfort	Asian	55	32	19
Current.tobacco.smoking	Asian	58	36	20
Urate	Asian	60	36	21
Attendance.disability.mobility.allowance.BlueBadge	Asian	61	36	21
Hand.grip.strength..right.	Asian	85	13	22
Sleeplessness...insomnia	Asian	64	36	23
Wears.glasses.or.contact.lenses	Asian	66	36	24
C.reactive.protein	Asian	67	36	25
IGF.1	Asian	70	36	26
Number.of.treatments.medications.taken	Asian	87	22	27
Cheese.intake	Asian	75	36	28
Immature.reticulocyte.fraction	Asian	77	36	28
Hand.grip.strength..left.	Asian	99	15	29
High.light.scatter.reticulocyte.count	Asian	79	36	30
Dx_ChapterXXII	Asian	82	36	31
High.light.scatter.reticulocyte.percentage	Asian	83	36	32
Reticulocyte.count	Asian	90	36	33
Alcohol.intake.frequency	Asian	91	36	34
Milk.type.used	Asian	92	36	34
Pork.intake	Asian	93	36	34
Op_KL_circulatory	Asian	106	24	35
Sleep.duration	Asian	95	36	36
Mean.sphered.cell.volume	Asian	96	36	36
Glycated.haemoglobin..HbA1c.	Asian	97	36	36
Hair.colour..natural..before.greying.	Asian	103	36	37
Alcohol.intake.versus.10.years.previously	Asian	107	36	38
Water.intake	Asian	108	36	38
Standing.height	Asian	111	36	39
Potassium.in.urine	Asian	115	34	39
Medication.for.pain.relief..constipation..heartburn.Aspirin	Asian	114	36	40
Particulate.matter.air.pollution..pm10...277	Asian	119	36	41
Mean.corpuscular.haemoglobin.concentration	Asian	123	36	42
Dx_ChapterVI	Asian	124	36	42
Pace.maker	Asian	125	36	42
Diastolic.blood.pressure..automated.reading	Asian	130	36	43
Systolic.blood.pressure..automated.reading	Asian	147	21	44
Pulse.rate..automated.reading	Asian	137	36	45
Beef.intake	Asian	138	36	46
Number.of.days.week.of.vigorous.physical.activity.10..minutes	Asian	139	36	47
Poultry.intake	Asian	145	36	48
Dx_ChapterIX	Asian	153	33	49
Past.tobacco.smoking	Asian	151	36	50
Peak.expiratory.flow..PEF.	Asian	152	36	50
Body.mass.index..BMI.	Asian	154	36	51
Particulate.matter.air.pollution..pm2.5	Asian	158	36	52
Pain.type.s..experienced.in.last.month.FacialPain	Asian	159	36	53
Nitrogen.dioxide.air.pollution..2010	Asian	160	36	53
Bread.type	Asian	162	36	54
Time.spent.driving	Asian	167	36	55
Nitrogen.oxides.air.pollution..2010	Asian	168	36	55
TownsendIndex	Asian	169	36	55
Weight	Asian	171	36	56
Number.of.days.week.of.moderate.physical.activity.10..minutes	Asian	174	36	57
Basophill.percentage	Asian	176	36	58
Salad...raw.vegetable.intake	Asian	185	30	59
Tea.intake	Asian	191	26	59
Basophill.count	Asian	196	19	59
Nitrogen.dioxide.air.pollution..2005	Asian	183	36	60
Nitrogen.dioxide.air.pollution..2007	Asian	189	36	61
Nitrogen.dioxide.air.pollution..2006	Asian	194	36	62
Particulate.matter.air.pollution..pm2.5..absorbance..2010	Asian	205	28	63
Particulate.matter.air.pollution.2.5.10um..2010	Asian	199	36	64
Op_CD_eye.ear	Asian	214	25	65
Fresh.fruit.intake	Asian	206	36	66
Current.employment.status.Retired	Asian	219	36	67
Dx_ChapterVII	Asian	222	36	68
Neutrophill.percentage	Asian	250	10	69
Cooked.vegetable.intake	Asian	229	36	70
Forced.vital.capacity..FVC.	Asian	233	36	71
Dx_ChapterXII	Asian	244	36	72
Dx_ChapterV	Asian	266	13	72
Sodium.in.urine	Asian	255	36	73
Lymphocyte.count	Asian	271	20	73
Forced.expiratory.volume.in.1.second..FEV1.	Asian	260	36	74
Monocyte.percentage	Asian	261	36	74
Particulate.matter.air.pollution..pm10...276	Asian	263	36	75
Lymphocyte.percentage	Asian	272	29	75
Neutrophill.count	Asian	275	27	76
Traffic.intensity.on.the.nearest.major.road	Asian	267	36	77
Time.spent.watching.television..TV.	Asian	268	36	77
Attendance.disability.mobility.allowance.AttendanceAllowance	Asian	269	36	77
Monocyte.count	Asian	270	36	78
Eosinophill.percentage	Asian	273	36	79
Platelet.distribution.width	Asian	274	36	80
Mean.corpuscular.haemoglobin	Asian	276	36	81
White.blood.cell..leukocyte..count	Asian	277	36	81
Red.blood.cell..erythrocyte..count	Asian	279	36	82
Eosinophill.count	Asian	280	36	82
Platelet.crit	Asian	281	36	82
Mean.corpuscular.volume	Asian	286	31	82
Mean.platelet..thrombocyte..volume	Asian	283	36	83
Haemoglobin.concentration	Asian	284	36	83
Haematocrit.percentage	Asian	285	36	83
Op_GHJ_digestive	Black	2	1	1
Dx_ChapterXI	Black	3	2	1
Dx_ChapterIV	Black	4	3	2
Op_KL_circulatory	Black	7	4	3
Dx_ChapterXIV	Black	8	7	4
Dx_ChapterI	Black	10	5	4
Glycated.haemoglobin..HbA1c.	Black	22	9	5
Dx_ChapterX	Black	24	10	6
C.reactive.protein	Black	11	24	7
Op_MNPQR_genitourinary	Black	26	14	8
Pulse.rate..automated.reading	Black	28	11	8
Alkaline.phosphatase	Black	15	27	9
Cholesterol	Black	5	43	10
LDL.direct	Black	6	43	10
Dx_ChapterIX	Black	38	12	11
Apolipoprotein.B	Black	9	43	12
Beef.intake	Black	14	43	13
Poultry.intake	Black	27	30	13
Vitamin.D	Black	21	40	14
Calcium	Black	19	43	15
Urate	Black	20	43	16
Urea	Black	29	36	16
Number.of.days.week.of.vigorous.physical.activity.10..minutes	Black	34	31	16
Number.of.treatments.medications.taken	Black	46	19	16
Alanine.aminotransferase	Black	23	43	17
Aspartate.aminotransferase	Black	44	22	17
Current.employment.status.UnableToWork	Black	25	43	18
Testosterone	Black	30	43	19
Glucose	Black	53	20	19
Sodium.in.urine	Black	56	15	19
HDL.cholesterol	Black	31	43	20
Dx_ChapterIII	Black	33	43	21
Cystatin.C	Black	62	18	22
Creatinine	Black	42	43	23
Traffic.intensity.on.the.nearest.major.road	Black	43	43	24
Albumin	Black	45	43	25
Apolipoprotein.A	Black	49	43	26
Phosphate	Black	51	43	27
SHBG	Black	52	43	28
Dx_ChapterXXII	Black	92	6	29
Particulate.matter.air.pollution..pm2.5..absorbance..2010	Black	85	16	30
Non.oily.fish.intake	Black	59	43	31
Frequency.of.tiredness...lethargy.in.last.2.weeks	Black	60	43	32
Seen.a.psychiatrist.for.nerves..anxiety..tension.or.depression	Black	63	43	33
Time.spent.driving	Black	67	43	34
Particulate.matter.air.pollution.2.5.10um..2010	Black	68	43	35
IGF.1	Black	70	43	35
Weight	Black	75	37	35
Op_STVW_skin.msk	Black	72	43	36
Close.to.major.road	Black	77	43	37
Frequency.of.unenthusiasm...disinterest.in.last.2.weeks	Black	78	43	37
Lamb.mutton.intake	Black	83	43	38
White.blood.cell..leukocyte..count	Black	104	31	39
Waist.circumference	Black	113	23	39
Body.mass.index..BMI.	Black	96	43	40
Alcohol.intake.versus.10.years.previously	Black	99	43	41
Systolic.blood.pressure..automated.reading	Black	100	43	42
Particulate.matter.air.pollution..pm2.5	Black	105	43	43
Reticulocyte.percentage	Black	106	41	43
Op_E	Black	109	43	44
Haemoglobin.concentration	Black	114	43	45
Diastolic.blood.pressure..automated.reading	Black	123	32	45
Lymphocyte.count	Black	129	27	45
High.light.scatter.reticulocyte.percentage	Black	130	33	46
Salad...raw.vegetable.intake	Black	125	43	47
Mean.corpuscular.haemoglobin.concentration	Black	127	43	48
Adopted.as.a.child	Black	134	39	49
High.light.scatter.reticulocyte.count	Black	156	16	49
Illnesses.of.siblings.ProstateCancer	Black	131	43	50
Reticulocyte.count	Black	150	25	51
Cooked.vegetable.intake	Black	144	34	52
Potassium.in.urine	Black	153	43	53
Mean.corpuscular.volume	Black	159	43	54
Falls.in.the.last.year	Black	160	43	55
Pace.maker	Black	161	43	55
Nitrogen.dioxide.air.pollution..2006	Black	167	43	56
Nitrogen.dioxide.air.pollution..2005	Black	168	43	57
Dried.fruit.intake	Black	200	17	58
Nitrogen.dioxide.air.pollution..2007	Black	177	43	59
Platelet.distribution.width	Black	181	43	60
Bread.type	Black	184	43	61
Eosinophill.count	Black	185	43	61
Current.employment.status.Retired	Black	186	43	61
Red.blood.cell..erythrocyte..distribution.width	Black	188	43	62
Nitrogen.dioxide.air.pollution..2010	Black	189	43	62
Illnesses.of.siblings.BreastCancer	Black	192	43	63
Bread.intake	Black	199	38	63
Particulate.matter.air.pollution..pm10...276	Black	215	28	64
Fresh.fruit.intake	Black	206	43	65
Sleep.duration	Black	221	31	66
Basophill.count	Black	211	43	67
Hand.grip.strength..right.	Black	235	21	68
Cereal.intake	Black	227	35	69
Neutrophill.count	Black	222	43	70
Mean.corpuscular.haemoglobin	Black	226	43	71
Hand.grip.strength..left.	Black	239	29	71
Hip.circumference	Black	270	14	72
Water.intake	Black	260	26	73
Lifetime.number.of.sexual.partners	Black	286	8	74
Sitting.height	Black	252	43	75
TownsendIndex	Black	268	27	75
Basophill.percentage	Black	255	43	76
Tea.intake	Black	259	43	77
Mean.platelet..thrombocyte..volume	Black	262	43	78
Immature.reticulocyte.fraction	Black	272	43	79
Lymphocyte.percentage	Black	274	43	79
Major.dietary.changes.in.the.last.5.years	Black	276	43	80
Neutrophill.percentage	Black	278	42	80
Mean.sphered.cell.volume	Black	281	43	81
Op_GHJ_digestive	White	2	1	1
Dx_ChapterI	White	4	2	2
Dx_ChapterXI	White	3	4	3
Dx_ChapterIII	White	5	3	3
Dx_ChapterIV	White	6	6	4
Dx_ChapterX	White	7	5	4
Op_KL_circulatory	White	8	6	5
Waist.circumference	White	9	9	6
Gamma.glutamyltransferase	White	11	8	7
Dx_ChapterIX	White	16	7	8
Testosterone	White	10	16	9
Cystatin.C	White	17	13	10
Alkaline.phosphatase	White	24	11	11
Standing.height	White	15	23	12
Dx_ChapterXIV	White	20	20	13
Red.blood.cell..erythrocyte..distribution.width	White	19	23	14
Aspartate.aminotransferase	White	35	12	15
Weight	White	14	37	16
C.reactive.protein	White	22	32	17
Glycated.haemoglobin..HbA1c.	White	51	10	18
Cholesterol	White	34	30	19
Glucose	White	39	25	19
Hand.grip.strength..right.	White	36	31	20
Pulse.rate..automated.reading	White	53	17	21
Number.of.treatments.medications.taken	White	55	15	21
Sitting.height	White	32	40	22
LDL.direct	White	40	33	22
HDL.cholesterol	White	23	51	23
Urate	White	18	57	24
Hand.grip.strength..left.	White	43	39	25
Overall.health.rating	White	13	81	26
Alanine.aminotransferase	White	27	67	26
High.light.scatter.reticulocyte.count	White	58	36	26
Apolipoprotein.A	White	37	59	27
Dx_ChapterXX	White	52	43	27
Hip.circumference	White	69	29	28
Mean.corpuscular.volume	White	75	24	29
Past.tobacco.smoking	White	12	92	30
Vitamin.D	White	28	75	30
Albumin	White	59	49	31
Monocyte.count	White	90	18	31
Lymphocyte.percentage	White	50	64	32
Neutrophill.count	White	45	72	33
Creatinine	White	63	53	33
Mean.corpuscular.haemoglobin	White	93	22	33
Smoking.smokers.in.household	White	25	96	34
Apolipoprotein.B	White	62	60	35
Lifetime.number.of.sexual.partners	White	76	47	36
Body.mass.index..BMI.	White	48	80	37
Mean.reticulocyte.volume	White	68	62	38
Bread.intake	White	102	28	38
Use.of.sun.uv.protection	White	42	90	39
Calcium	White	94	38	39
Forced.vital.capacity..FVC.	White	47	87	40
Platelet.crit	White	92	42	40
Peak.expiratory.flow..PEF.	White	60	77	41
IGF.1	White	105	31	41
Time.spent.watching.television..TV.	White	116	21	41
Neutrophill.percentage	White	72	66	42
Monocyte.percentage	White	96	42	42
Reticulocyte.count	White	84	56	43
Creatinine..enzymatic..in.urine	White	54	88	44
Urea	White	99	45	45
TownsendIndex	White	71	76	46
Platelet.distribution.width	White	85	62	46
Immature.reticulocyte.fraction	White	81	69	47
Current.tobacco.smoking	White	29	124	48
Forced.expiratory.volume.in.1.second..FEV1.	White	64	88	48
Triglycerides	White	57	99	49
White.blood.cell..leukocyte..count	White	82	73	49
Haematocrit.percentage	White	97	58	49
Haemoglobin.concentration	White	101	54	49
Mean.sphered.cell.volume	White	108	50	50
Bread.type	White	44	116	51
Number.of.days.week.of.vigorous.physical.activity.10..minutes	White	109	52	51
Dx_ChapterV	White	41	124	52
Op_E	White	74	95	53
Dx_ChapterXII	White	46	124	54
Op_CD_eye.ear	White	49	121	54
Op_STVW_skin.msk	White	70	100	54
Fresh.fruit.intake	White	136	34	54
Dried.fruit.intake	White	143	27	54
Processed.meat.intake	White	56	115	55
Milk.type.used	White	73	98	55
Basophill.count	White	128	44	55
Eosinophill.count	White	119	55	56
High.light.scatter.reticulocyte.percentage	White	91	84	57
Platelet.count	White	110	65	57
Frequency.of.friend.family.visits	White	79	101	58
Number.of.days.week.of.moderate.physical.activity.10..minutes	White	87	94	58
Basophill.percentage	White	138	41	58
Salad...raw.vegetable.intake	White	122	61	59
Alcohol.intake.frequency	White	77	109	60
Alcohol.intake.versus.10.years.previously	White	65	123	61
Phosphate	White	125	63	61
Lymphocyte.count	White	139	48	61
Dx_ChapterVII	White	66	124	62
Dx_ChapterXXII	White	67	124	63
Reticulocyte.percentage	White	89	104	63
Total.protein	White	145	46	63
Frequency.of.tiredness...lethargy.in.last.2.weeks	White	78	119	64
Number.of.days.week.walked.10..minutes	White	106	91	64
Cereal.intake	White	114	83	64
Salt.added.to.food	White	83	118	65
Time.spent.driving	White	127	80	66
Diastolic.blood.pressure..automated.reading	White	172	35	66
Total.bilirubin	White	117	93	67
Mean.corpuscular.haemoglobin.concentration	White	137	74	68
Mean.platelet..thrombocyte..volume	White	149	68	69
Tea.intake	White	198	19	69
Dx_ChapterVI	White	95	124	70
SHBG	White	140	82	71
Cooked.vegetable.intake	White	181	41	71
Red.blood.cell..erythrocyte..count	White	135	89	72
Spread.type	White	103	124	73
Water.intake	White	197	33	74
Beef.intake	White	115	119	75
Frequency.of.unenthusiasm...disinterest.in.last.2.weeks	White	111	124	76
Oily.fish.intake	White	113	122	76
Eosinophill.percentage	White	157	78	76
Hair.colour..natural..before.greying.	White	132	113	77
Pork.intake	White	130	118	78
Lamb.mutton.intake	White	131	117	78
Time.spent.using.computer	White	161	87	78
Poultry.intake	White	141	110	79
Op_MNPQR_genitourinary	White	183	71	80
Skin.colour	White	152	106	81
Sleep.duration	White	248	14	82
Frequency.of.depressed.mood.in.last.2.weeks	White	153	124	83
Falls.in.the.last.year	White	154	124	84
Sodium.in.urine	White	193	85	84
Frequency.of.tenseness...restlessness.in.last.2.weeks	White	163	124	85
Non.oily.fish.intake	White	165	124	85
Hot.drink.temperature	White	171	120	86
Cheese.intake	White	187	115	87
Ever.had.same.sex.intercourse	White	179	124	88
Potassium.in.urine	White	226	79	88
Variation.in.diet	White	184	124	89
Systolic.blood.pressure..automated.reading	White	282	26	89
Nitrogen.dioxide.air.pollution..2010	White	227	103	90
Close.to.major.road	White	213	124	91
Illnesses.of.father.ParkinsonsDisease	White	229	124	92
Particulate.matter.air.pollution..pm2.5..absorbance..2010	White	284	70	93
Nitrogen.oxides.air.pollution..2010	White	264	102	94
Particulate.matter.air.pollution..pm10...276	White	281	86	95
Traffic.intensity.on.the.nearest.major.road	White	277	97	96
Op_A	White	257	124	97
Particulate.matter.air.pollution..pm10...277	White	285	105	98
Nitrogen.dioxide.air.pollution..2005	White	278	114	99
Nitrogen.dioxide.air.pollution..2006	White	279	112	99
Nitrogen.dioxide.air.pollution..2007	White	280	111	99
Particulate.matter.air.pollution..pm2.5	White	283	108	99
Particulate.matter.air.pollution.2.5.10um..2010	White	286	107	99
Frequency.of.solarium.sunlamp.use	White	276	124	100

## Sheet: (C) Other Cause-sp. 
Field.Name	Ethnic.Group	Rank_UnivCox_Cindex	Rank_RF_MinDepth	Rank_combined	Mortality
Op_KL_circulatory	Asian	2	1	1	IschemicHeartDisease
Dx_ChapterIV	Asian	3	2	1	IschemicHeartDisease
Glycated.haemoglobin..HbA1c.	Asian	4	5	2	IschemicHeartDisease
Number.of.treatments.medications.taken	Asian	10	4	3	IschemicHeartDisease
Cystatin.C	Asian	11	3	3	IschemicHeartDisease
Waist.circumference	Asian	5	15	4	IschemicHeartDisease
Urate	Asian	6	13	4	IschemicHeartDisease
Past.tobacco.smoking	Asian	8	11	4	IschemicHeartDisease
Urea	Asian	14	7	4	IschemicHeartDisease
Creatinine	Asian	18	7	5	IschemicHeartDisease
Standing.height	Asian	7	25	6	IschemicHeartDisease
Dx_ChapterXIV	Asian	21	12	6	IschemicHeartDisease
Glucose	Asian	22	14	7	IschemicHeartDisease
Dx_ChapterX	Asian	27	9	7	IschemicHeartDisease
Weight	Asian	9	35	8	IschemicHeartDisease
Dx_ChapterVI	Asian	37	16	9	IschemicHeartDisease
Testosterone	Asian	13	43	10	IschemicHeartDisease
Overall.health.rating	Asian	17	39	10	IschemicHeartDisease
Gamma.glutamyltransferase	Asian	26	29	10	IschemicHeartDisease
Dx_ChapterIII	Asian	31	27	11	IschemicHeartDisease
Hand.grip.strength..left.	Asian	24	37	12	IschemicHeartDisease
Op_E	Asian	56	10	13	IschemicHeartDisease
Sitting.height	Asian	12	55	14	IschemicHeartDisease
Cholesterol	Asian	41	28	14	IschemicHeartDisease
Dx_ChapterXII	Asian	52	20	15	IschemicHeartDisease
Platelet.distribution.width	Asian	54	21	16	IschemicHeartDisease
Creatinine..enzymatic..in.urine	Asian	45	34	17	IschemicHeartDisease
Cereal.intake	Asian	64	17	17	IschemicHeartDisease
Dx_ChapterI	Asian	55	36	18	IschemicHeartDisease
Medication.for.pain.relief..constipation..heartburn.Aspirin	Asian	20	77	19	IschemicHeartDisease
LDL.direct	Asian	48	48	19	IschemicHeartDisease
Mean.reticulocyte.volume	Asian	63	33	19	IschemicHeartDisease
Sodium.in.urine	Asian	72	32	20	IschemicHeartDisease
Attendance.disability.mobility.allowance.BlueBadge	Asian	35	73	21	IschemicHeartDisease
Processed.meat.intake	Asian	19	92	22	IschemicHeartDisease
Body.mass.index..BMI.	Asian	30	81	22	IschemicHeartDisease
Total.bilirubin	Asian	58	54	22	IschemicHeartDisease
Smoking.smokers.in.household	Asian	69	42	22	IschemicHeartDisease
Hearing.difficulty.problems	Asian	59	57	23	IschemicHeartDisease
Attendance.disability.mobility.allowance.DisabilityLivingAllowance	Asian	28	92	24	IschemicHeartDisease
Major.dietary.changes.in.the.last.5.years	Asian	32	92	25	IschemicHeartDisease
Bread.intake	Asian	85	40	25	IschemicHeartDisease
C.reactive.protein	Asian	50	79	26	IschemicHeartDisease
Lamb.mutton.intake	Asian	38	92	27	IschemicHeartDisease
Current.tobacco.smoking	Asian	62	70	28	IschemicHeartDisease
Milk.type.used	Asian	42	92	29	IschemicHeartDisease
White.blood.cell..leukocyte..count	Asian	88	50	30	IschemicHeartDisease
Aspartate.aminotransferase	Asian	91	47	30	IschemicHeartDisease
Alcohol.intake.frequency	Asian	75	64	31	IschemicHeartDisease
Systolic.blood.pressure..automated.reading	Asian	122	18	31	IschemicHeartDisease
Sleep.duration	Asian	138	6	32	IschemicHeartDisease
Hand.grip.strength..right.	Asian	57	92	33	IschemicHeartDisease
SHBG	Asian	71	76	33	IschemicHeartDisease
Neutrophill.count	Asian	78	69	33	IschemicHeartDisease
Dx_ChapterV	Asian	60	92	34	IschemicHeartDisease
Triglycerides	Asian	61	92	34	IschemicHeartDisease
Oily.fish.intake	Asian	79	74	34	IschemicHeartDisease
Immature.reticulocyte.fraction	Asian	86	66	34	IschemicHeartDisease
Fresh.fruit.intake	Asian	108	44	34	IschemicHeartDisease
Pace.maker	Asian	121	31	34	IschemicHeartDisease
Irritability	Asian	65	92	35	IschemicHeartDisease
Particulate.matter.air.pollution..pm2.5..absorbance..2010	Asian	74	84	36	IschemicHeartDisease
Hair.colour..natural..before.greying.	Asian	67	92	37	IschemicHeartDisease
Red.blood.cell..erythrocyte..distribution.width	Asian	73	89	38	IschemicHeartDisease
Particulate.matter.air.pollution.2.5.10um..2010	Asian	80	92	39	IschemicHeartDisease
Apolipoprotein.B	Asian	112	61	39	IschemicHeartDisease
Dried.fruit.intake	Asian	126	46	39	IschemicHeartDisease
High.light.scatter.reticulocyte.count	Asian	133	45	40	IschemicHeartDisease
Spread.type	Asian	89	92	41	IschemicHeartDisease
Dx_ChapterXX	Asian	96	85	41	IschemicHeartDisease
Alkaline.phosphatase	Asian	95	92	42	IschemicHeartDisease
Eosinophill.count	Asian	157	33	43	IschemicHeartDisease
Potassium.in.urine	Asian	120	71	44	IschemicHeartDisease
IGF.1	Asian	102	92	45	IschemicHeartDisease
Number.of.days.week.of.vigorous.physical.activity.10..minutes	Asian	127	67	45	IschemicHeartDisease
Pulse.rate..automated.reading	Asian	171	23	45	IschemicHeartDisease
Frequency.of.unenthusiasm...disinterest.in.last.2.weeks	Asian	103	92	46	IschemicHeartDisease
Diastolic.blood.pressure..automated.reading	Asian	183	15	47	IschemicHeartDisease
Monocyte.count	Asian	111	91	48	IschemicHeartDisease
Frequency.of.friend.family.visits	Asian	114	92	49	IschemicHeartDisease
Dx_ChapterVII	Asian	134	74	50	IschemicHeartDisease
Platelet.count	Asian	158	52	51	IschemicHeartDisease
Falls.in.the.last.year	Asian	128	85	52	IschemicHeartDisease
Alcohol.intake.versus.10.years.previously	Asian	123	92	53	IschemicHeartDisease
Calcium	Asian	164	53	53	IschemicHeartDisease
Platelet.crit	Asian	147	78	54	IschemicHeartDisease
Cooked.vegetable.intake	Asian	201	24	54	IschemicHeartDisease
Hip.circumference	Asian	145	88	55	IschemicHeartDisease
Time.spent.watching.television..TV.	Asian	159	82	56	IschemicHeartDisease
High.light.scatter.reticulocyte.percentage	Asian	153	90	57	IschemicHeartDisease
Dx_ChapterII	Asian	207	38	57	IschemicHeartDisease
Illnesses.of.siblings.ParkinsonsDisease	Asian	163	87	58	IschemicHeartDisease
Tea.intake	Asian	199	60	59	IschemicHeartDisease
TownsendIndex	Asian	170	92	60	IschemicHeartDisease
Salad...raw.vegetable.intake	Asian	211	58	61	IschemicHeartDisease
Time.spent.driving	Asian	248	19	61	IschemicHeartDisease
Water.intake	Asian	244	26	62	IschemicHeartDisease
Monocyte.percentage	Asian	186	92	63	IschemicHeartDisease
Neutrophill.percentage	Asian	190	92	64	IschemicHeartDisease
Basophill.count	Asian	266	22	65	IschemicHeartDisease
Eosinophill.percentage	Asian	204	86	66	IschemicHeartDisease
Time.spent.using.computer	Asian	263	29	67	IschemicHeartDisease
Mean.platelet..thrombocyte..volume	Asian	252	49	68	IschemicHeartDisease
Cheese.intake	Asian	210	92	69	IschemicHeartDisease
Op_CD_eye.ear	Asian	212	92	70	IschemicHeartDisease
Frequency.of.solarium.sunlamp.use	Asian	228	75	70	IschemicHeartDisease
Peak.expiratory.flow..PEF.	Asian	284	30	71	IschemicHeartDisease
Mean.corpuscular.volume	Asian	256	59	72	IschemicHeartDisease
Mean.sphered.cell.volume	Asian	277	41	73	IschemicHeartDisease
Number.of.days.week.of.moderate.physical.activity.10..minutes	Asian	233	86	74	IschemicHeartDisease
Red.blood.cell..erythrocyte..count	Asian	276	45	74	IschemicHeartDisease
Pork.intake	Asian	230	92	75	IschemicHeartDisease
Basophill.percentage	Asian	271	56	76	IschemicHeartDisease
Beef.intake	Asian	280	51	77	IschemicHeartDisease
Lymphocyte.count	Asian	272	62	78	IschemicHeartDisease
Total.protein	Asian	258	80	79	IschemicHeartDisease
Haemoglobin.concentration	Asian	275	63	79	IschemicHeartDisease
Haematocrit.percentage	Asian	281	68	80	IschemicHeartDisease
Lifetime.number.of.sexual.partners	Asian	285	65	81	IschemicHeartDisease
Reticulocyte.count	Asian	279	72	82	IschemicHeartDisease
Mean.corpuscular.haemoglobin	Asian	274	83	83	IschemicHeartDisease
Forced.expiratory.volume.in.1.second..FEV1.	Asian	282	74	83	IschemicHeartDisease
Reticulocyte.percentage	Asian	278	92	84	IschemicHeartDisease
Dx_ChapterIV	Black	4	1	1	COVID-19
Waist.circumference	Black	2	6	2	COVID-19
Dx_ChapterX	Black	5	3	2	COVID-19
Dx_ChapterI	Black	6	1	2	COVID-19
Op_E	Black	8	2	3	COVID-19
Dx_ChapterIX	Black	9	4	4	COVID-19
Dx_ChapterXIV	Black	11	7	5	COVID-19
Weight	Black	3	16	6	COVID-19
Body.mass.index..BMI.	Black	7	22	7	COVID-19
Systolic.blood.pressure..automated.reading	Black	14	13	7	COVID-19
Hip.circumference	Black	12	21	8	COVID-19
White.blood.cell..leukocyte..count	Black	13	20	8	COVID-19
Op_KL_circulatory	Black	28	5	8	COVID-19
Urate	Black	19	22	9	COVID-19
Dx_ChapterII	Black	34	8	10	COVID-19
Dx_ChapterXI	Black	24	19	11	COVID-19
C.reactive.protein	Black	32	14	12	COVID-19
Monocyte.count	Black	38	18	13	COVID-19
Illnesses.of.father.BowelCancer	Black	50	22	14	COVID-19
Dx_ChapterVII	Black	62	10	14	COVID-19
Op_MNPQR_genitourinary	Black	61	22	15	COVID-19
Dx_ChapterVI	Black	63	22	15	COVID-19
Cystatin.C	Black	72	11	15	COVID-19
Number.of.treatments.medications.taken	Black	87	9	16	COVID-19
Op_A	Black	96	22	17	COVID-19
Dx_ChapterV	Black	106	12	17	COVID-19
Bread.intake	Black	123	22	18	COVID-19
Time.spent.driving	Black	131	22	19	COVID-19
Pace.maker	Black	143	17	20	COVID-19
Tea.intake	Black	181	22	21	COVID-19
Apolipoprotein.A	Black	237	22	22	COVID-19
Vitamin.D	Black	286	15	23	COVID-19
Forced.expiratory.volume.in.1.second..FEV1.	Black	282	22	24	COVID-19
Past.tobacco.smoking	White	2	3	1	LungNeoplasm
Dx_ChapterX	White	3	2	1	LungNeoplasm
Op_E	White	4	1	1	LungNeoplasm
Current.tobacco.smoking	White	5	4	2	LungNeoplasm
Smoking.smokers.in.household	White	6	6	3	LungNeoplasm
Dx_ChapterI	White	10	7	4	LungNeoplasm
Forced.expiratory.volume.in.1.second..FEV1.	White	13	9	5	LungNeoplasm
Dx_ChapterIII	White	14	8	5	LungNeoplasm
Neutrophill.count	White	11	15	6	LungNeoplasm
Dx_ChapterIV	White	15	11	6	LungNeoplasm
TownsendIndex	White	9	20	7	LungNeoplasm
C.reactive.protein	White	21	16	8	LungNeoplasm
Dx_ChapterIX	White	22	14	8	LungNeoplasm
Peak.expiratory.flow..PEF.	White	23	25	9	LungNeoplasm
Cystatin.C	White	30	17	9	LungNeoplasm
Time.spent.watching.television..TV.	White	34	13	9	LungNeoplasm
Dx_ChapterV	White	12	42	10	LungNeoplasm
Red.blood.cell..erythrocyte..distribution.width	White	31	23	10	LungNeoplasm
Mean.corpuscular.volume	White	28	28	11	LungNeoplasm
Number.of.treatments.medications.taken	White	29	27	11	LungNeoplasm
Bread.type	White	17	42	12	LungNeoplasm
Mean.sphered.cell.volume	White	26	35	12	LungNeoplasm
Alkaline.phosphatase	White	41	24	13	LungNeoplasm
White.blood.cell..leukocyte..count	White	54	10	13	LungNeoplasm
Salt.added.to.food	White	25	42	14	LungNeoplasm
Pulse.rate..automated.reading	White	38	29	14	LungNeoplasm
Vitamin.D	White	32	38	15	LungNeoplasm
Mean.reticulocyte.volume	White	36	42	16	LungNeoplasm
Cereal.intake	White	39	42	17	LungNeoplasm
Fresh.fruit.intake	White	62	19	17	LungNeoplasm
Milk.type.used	White	42	42	18	LungNeoplasm
Apolipoprotein.A	White	44	42	19	LungNeoplasm
HDL.cholesterol	White	45	42	20	LungNeoplasm
Processed.meat.intake	White	46	42	20	LungNeoplasm
Particulate.matter.air.pollution..pm2.5	White	49	42	21	LungNeoplasm
Neutrophill.percentage	White	57	36	21	LungNeoplasm
Dx_ChapterVI	White	52	42	22	LungNeoplasm
Immature.reticulocyte.fraction	White	53	42	23	LungNeoplasm
Albumin	White	55	42	23	LungNeoplasm
Cholesterol	White	56	42	24	LungNeoplasm
Total.bilirubin	White	58	42	25	LungNeoplasm
Platelet.crit	White	66	33	25	LungNeoplasm
Mean.corpuscular.haemoglobin	White	70	32	26	LungNeoplasm
Glycated.haemoglobin..HbA1c.	White	81	21	26	LungNeoplasm
Testosterone	White	61	42	27	LungNeoplasm
Platelet.count	White	64	42	28	LungNeoplasm
Lymphocyte.percentage	White	65	42	29	LungNeoplasm
Op_STVW_skin.msk	White	68	42	30	LungNeoplasm
LDL.direct	White	71	42	31	LungNeoplasm
Forced.vital.capacity..FVC.	White	74	42	32	LungNeoplasm
Number.of.days.week.of.vigorous.physical.activity.10..minutes	White	85	31	32	LungNeoplasm
Lymphocyte.count	White	98	18	32	LungNeoplasm
Monocyte.count	White	100	22	33	LungNeoplasm
Basophill.count	White	83	42	34	LungNeoplasm
Urea	White	87	42	35	LungNeoplasm
Particulate.matter.air.pollution..pm2.5..absorbance..2010	White	91	42	36	LungNeoplasm
Dx_ChapterXII	White	96	42	37	LungNeoplasm
Waist.circumference	White	106	42	38	LungNeoplasm
Time.spent.driving	White	109	42	39	LungNeoplasm
Eosinophill.count	White	112	42	40	LungNeoplasm
Op_KL_circulatory	White	118	42	41	LungNeoplasm
Apolipoprotein.B	White	120	42	42	LungNeoplasm
Monocyte.percentage	White	121	42	43	LungNeoplasm
Haemoglobin.concentration	White	125	42	44	LungNeoplasm
Sodium.in.urine	White	130	42	45	LungNeoplasm
Bread.intake	White	137	34	45	LungNeoplasm
Mean.corpuscular.haemoglobin.concentration	White	135	42	46	LungNeoplasm
Potassium.in.urine	White	139	42	47	LungNeoplasm
Number.of.days.week.of.moderate.physical.activity.10..minutes	White	141	42	48	LungNeoplasm
Basophill.percentage	White	143	42	48	LungNeoplasm
Tea.intake	White	171	12	48	LungNeoplasm
Phosphate	White	149	42	49	LungNeoplasm
Number.of.days.week.walked.10..minutes	White	151	42	49	LungNeoplasm
Time.spent.using.computer	White	152	42	50	LungNeoplasm
Aspartate.aminotransferase	White	156	42	51	LungNeoplasm
Salad...raw.vegetable.intake	White	157	42	52	LungNeoplasm
Dried.fruit.intake	White	158	42	52	LungNeoplasm
Poultry.intake	White	159	42	52	LungNeoplasm
Particulate.matter.air.pollution..pm10...276	White	160	42	53	LungNeoplasm
Mean.platelet..thrombocyte..volume	White	165	37	53	LungNeoplasm
Platelet.distribution.width	White	161	42	54	LungNeoplasm
Cooked.vegetable.intake	White	178	26	54	LungNeoplasm
Red.blood.cell..erythrocyte..count	White	166	42	55	LungNeoplasm
Alanine.aminotransferase	White	168	42	56	LungNeoplasm
Lifetime.number.of.sexual.partners	White	176	42	57	LungNeoplasm
Diastolic.blood.pressure..automated.reading	White	179	40	58	LungNeoplasm
Total.protein	White	181	42	59	LungNeoplasm
Calcium	White	182	42	59	LungNeoplasm
Hip.circumference	White	183	42	59	LungNeoplasm
Systolic.blood.pressure..automated.reading	White	195	34	60	LungNeoplasm
Creatinine	White	199	30	60	LungNeoplasm
Traffic.intensity.on.the.nearest.major.road	White	192	42	61	LungNeoplasm
Water.intake	White	209	42	62	LungNeoplasm
Sitting.height	White	215	39	63	LungNeoplasm
Hand.grip.strength..left.	White	217	41	64	LungNeoplasm
Hand.grip.strength..right.	White	226	42	65	LungNeoplasm
Body.mass.index..BMI.	White	227	42	65	LungNeoplasm
Frequency.of.solarium.sunlamp.use	White	228	42	66	LungNeoplasm
Standing.height	White	229	42	67	LungNeoplasm
Sleep.duration	White	266	21	68	LungNeoplasm
Weight	White	250	42	69	LungNeoplasm
Op_GHJ_digestive	White	254	42	70	LungNeoplasm
