# Supplementary material for: Ethnic disparities in mortality and group-specific risk factors in the UK Biobank
Source: PLOS Glob Public Health. 2023 Feb 23;3(2):e0001560. doi: 10.1371/journal.pgph.0001560 (PMC10021328; doi:10.1371/journal.pgph.0001560)
Supplement: S4 Table — Multivariable surviving modeling results for (A) overall, (B) digestive neoplasm, (C) other cause-specific mortality, (D) interaction with ethnicity for pooled overall, and (E) interaction with ethnicity for pooled digestive neoplasm mortalities. (XLSX) [file pgph.0001560.s009.xlsx]

## Sheet: (A) Overall
ethnic_group	OS	term	estimate	std.error	conf.low	conf.high	p.value	p.stars (*** P ≤ 0.001)	PH_assumption_p.value	Concordance
Asian	AllCause	European	1.131	0.205	0.756	1.692	0.547983		0.011	0.811
Asian	AllCause	African	1.085	0.213	0.715	1.646	0.702336		0.011	0.811
Asian	AllCause	West.Asian	1.12	0.205	0.749	1.674	0.58069		0.011	0.811
Asian	AllCause	Central.Asian	1.123	0.205	0.751	1.68	0.571719		0.011	0.811
Asian	AllCause	East.Asian	1.122	0.206	0.749	1.681	0.577981		0.011	0.811
Asian	AllCause	South.Asian	1.125	0.205	0.752	1.684	0.565122		0.011	0.811
Asian	AllCause	sexFemale	0.516	0.146	0.387	0.687	6.06984e-06	***	0.011	0.811
Asian	AllCause	Dx_ChapterII	2.633	0.125	2.062	3.362	8.24254e-15	***	0.011	0.811
Asian	AllCause	Op_KL_circulatory	2.027	0.131	1.568	2.62	6.79147e-08	***	0.011	0.811
Asian	AllCause	Cystatin.C	1.115	0.03	1.051	1.183	0.000307126	***	0.011	0.811
Asian	AllCause	Dx_ChapterV	1.598	0.131	1.236	2.066	0.000349538	***	0.011	0.811
Asian	AllCause	Op_E	1.729	0.135	1.328	2.25	4.74938e-05	***	0.011	0.811
Asian	AllCause	Glycated.haemoglobin..HbA1c.	1.023	0.004	1.015	1.031	1.74487e-08	***	0.011	0.811
Asian	AllCause	Creatinine	0.993	0.003	0.987	0.998	0.00864902	**	0.011	0.811
Asian	AllCause	Gamma.glutamyltransferase	1.009	0.004	1.001	1.016	0.023102	*	0.011	0.811
Asian	AllCause	Op_GHJ_digestive	0.743	0.134	0.571	0.967	0.0268739	*	0.011	0.811
Asian	AllCause	Lymphocyte.percentage	0.982	0.008	0.968	0.997	0.0223098	*	0.011	0.811
Asian	AllCause	Aspartate.aminotransferase	1.069	0.016	1.036	1.102	2.32489e-05	***	0.011	0.811
Asian	AllCause	Red.blood.cell..erythrocyte..distribution.width	1.012	0.004	1.005	1.02	0.00160525	**	0.011	0.811
Asian	AllCause	Red.blood.cell..erythrocyte..count	0.953	0.012	0.931	0.976	5.53336e-05	***	0.011	0.811
Black	AllCause	European	0.992	0.057	0.886	1.11	0.885037		0.239	0.835
Black	AllCause	African	0.986	0.056	0.884	1.101	0.808307		0.239	0.835
Black	AllCause	West.Asian	0.979	0.057	0.876	1.095	0.713242		0.239	0.835
Black	AllCause	Central.Asian	1.033	0.069	0.902	1.183	0.641623		0.239	0.835
Black	AllCause	East.Asian	0.949	0.071	0.827	1.091	0.46325		0.239	0.835
Black	AllCause	South.Asian	0.979	0.058	0.875	1.096	0.712313		0.239	0.835
Black	AllCause	sexFemale	0.644	0.143	0.487	0.852	0.00208343	**	0.239	0.835
Black	AllCause	Dx_ChapterII	3.282	0.155	2.422	4.447	1.77484e-14	***	0.239	0.835
Black	AllCause	Dx_ChapterX	2.017	0.16	1.475	2.758	1.11527e-05	***	0.239	0.835
Black	AllCause	Dx_ChapterIX	1.539	0.21	1.021	2.321	0.0396191	*	0.239	0.835
Black	AllCause	Dx_ChapterI	2.472	0.154	1.829	3.342	3.9251e-09	***	0.239	0.835
Black	AllCause	Op_KL_circulatory	1.853	0.147	1.389	2.474	2.78768e-05	***	0.239	0.835
Black	AllCause	Dx_ChapterIII	1.331	0.145	1.002	1.769	0.048791	*	0.239	0.835
Black	AllCause	Op_E	1.51	0.161	1.102	2.07	0.0103885	*	0.239	0.835
Black	AllCause	Number.of.treatments.medications.taken	1.058	0.022	1.014	1.104	0.00867843	**	0.239	0.835
Black	AllCause	Dx_ChapterV	1.276	0.146	0.959	1.698	0.0947534		0.239	0.835
Black	AllCause	Op_GHJ_digestive	0.479	0.168	0.345	0.665	1.11613e-05	***	0.239	0.835
Black	AllCause	Pulse.rate..automated.reading	1.01	0.005	0.999	1.02	0.0769345		0.239	0.835
Black	AllCause	Op_MNPQR_genitourinary	0.655	0.141	0.497	0.864	0.00270338	**	0.239	0.835
Black	AllCause	HDL.cholesterol	2.319	0.471	0.922	5.831	0.0738877		0.239	0.835
Black	AllCause	Apolipoprotein.A	0.862	0.065	0.759	0.978	0.0213114	*	0.239	0.835
Black	AllCause	Op_B	0.691	0.23	0.44	1.084	0.107372		0.239	0.835
Black	AllCause	C.reactive.protein	1.028	0.008	1.013	1.043	0.000345675	***	0.239	0.835
Black	AllCause	Current.employment.status.PaidEmploymentSelfEmployed	0.642	0.153	0.476	0.866	0.00376079	**	0.239	0.835
Black	AllCause	Testosterone	1.027	0.018	0.993	1.064	0.125048		0.239	0.835
Black	AllCause	Op_STVW_skin.msk	0.708	0.144	0.534	0.938	0.0160061	*	0.239	0.835
White	AllCause	European	1.031	0.212	0.68	1.562	0.886587		0.688	0.792
White	AllCause	African	0.928	0.235	0.585	1.471	0.750002		0.688	0.792
White	AllCause	West.Asian	1.035	0.212	0.683	1.569	0.871442		0.688	0.792
White	AllCause	Central.Asian	1.048	0.218	0.684	1.607	0.828637		0.688	0.792
White	AllCause	East.Asian	1.01	0.232	0.641	1.592	0.965673		0.688	0.792
White	AllCause	South.Asian	1.053	0.217	0.688	1.612	0.81235		0.688	0.792
White	AllCause	age_recruit_cat35-50	0.419	0.199	0.283	0.618	1.19263e-05	***	0.688	0.792
White	AllCause	age_recruit_cat66-80	1.663	0.119	1.316	2.102	2.07142e-05	***	0.688	0.792
White	AllCause	Dx_ChapterII	2.855	0.111	2.295	3.552	4.94643e-21	***	0.688	0.792
White	AllCause	Dx_ChapterX	2.244	0.119	1.775	2.836	1.3587e-11	***	0.688	0.792
White	AllCause	Dx_ChapterIII	1.974	0.131	1.528	2.55	1.89599e-07	***	0.688	0.792
White	AllCause	Dx_ChapterVI	1.702	0.116	1.356	2.137	4.50728e-06	***	0.688	0.792
White	AllCause	Op_E	1.402	0.127	1.094	1.798	0.0076714	**	0.688	0.792
White	AllCause	Cystatin.C	1.035	0.024	0.987	1.086	0.159736		0.688	0.792
White	AllCause	Past.tobacco.smokingJust tried once or twice	1.042	0.196	0.71	1.53	0.833847		0.688	0.792
White	AllCause	Past.tobacco.smokingNotAvailable	1.483	0.187	1.028	2.14	0.0350922	*	0.688	0.792
White	AllCause	Past.tobacco.smokingPrefer not to answer/Don't know	0.358	1.241	0.031	4.077	0.408101		0.688	0.792
White	AllCause	Past.tobacco.smokingSmoked occasionally	0.985	0.179	0.693	1.399	0.932345		0.688	0.792
White	AllCause	Past.tobacco.smokingSmoked on most or all days	1.408	0.135	1.081	1.833	0.0110949	*	0.688	0.792
White	AllCause	Op_GHJ_digestive	0.694	0.111	0.559	0.863	0.00100715	**	0.688	0.792
White	AllCause	Red.blood.cell..erythrocyte..distribution.width	1.01	0.005	1	1.021	0.0532759		0.688	0.792
White	AllCause	Attendance.disability.mobility.allowance.None	0.545	0.152	0.405	0.733	6.07512e-05	***	0.688	0.792
White	AllCause	C.reactive.protein	1.01	0.008	0.995	1.025	0.20036		0.688	0.792
White	AllCause	Testosterone	1.04	0.018	1.005	1.076	0.0263937	*	0.688	0.792
White	AllCause	Glycated.haemoglobin..HbA1c.	1.021	0.007	1.008	1.035	0.0015618	**	0.688	0.792
White	AllCause	Alkaline.phosphatase	1.037	0.016	1.004	1.071	0.0280384	*	0.688	0.792
White	AllCause	Mean.reticulocyte.volume	1.002	0.008	0.986	1.018	0.849609		0.688	0.792
White	AllCause	Mean.corpuscular.volume	1.004	0.001	1.001	1.007	0.012634	*	0.688	0.792
White	AllCause	Pulse.rate..automated.reading	1.005	0.004	0.996	1.013	0.269436		0.688	0.792

## Sheet: (B) Digestive Neoplasm
ethnic_group	OS	term	estimate	std.error	conf.low	conf.high	p.value	p.stars (*** P ≤ 0.001)	PH_assumption_p.value	Concordance
Asian	DigestiveNeoplasm	sexFemale	0.905	0.883	0.16	5.113	0.910282		0.184	0.945
Asian	DigestiveNeoplasm	European	4.323	1.184	0.425	43.991	0.21618		0.184	0.945
Asian	DigestiveNeoplasm	African	4.473	1.187	0.437	45.772	0.206772		0.184	0.945
Asian	DigestiveNeoplasm	West.Asian	4.393	1.182	0.433	44.581	0.210625		0.184	0.945
Asian	DigestiveNeoplasm	Central.Asian	4.374	1.182	0.431	44.396	0.212004		0.184	0.945
Asian	DigestiveNeoplasm	East.Asian	4.269	1.184	0.419	43.473	0.220255		0.184	0.945
Asian	DigestiveNeoplasm	South.Asian	4.362	1.183	0.429	44.32	0.213057		0.184	0.945
Asian	DigestiveNeoplasm	age_recruit_cat35-50	0.263	0.66	0.072	0.957	0.0427393	*	0.184	0.945
Asian	DigestiveNeoplasm	age_recruit_cat66-80	2.221	0.461	0.9	5.479	0.083331		0.184	0.945
Asian	DigestiveNeoplasm	Op_GHJ_digestive	31.588	1.078	3.815	261.543	0.00136728	**	0.184	0.945
Asian	DigestiveNeoplasm	Dx_ChapterI	5.141	0.418	2.266	11.66	8.92301e-05	***	0.184	0.945
Asian	DigestiveNeoplasm	Dx_ChapterXI	0.326	0.532	0.115	0.925	0.0350796	*	0.184	0.945
Asian	DigestiveNeoplasm	Sensitivity...hurt.feelingsNo	0.623	0.458	0.254	1.528	0.30104		0.184	0.945
Asian	DigestiveNeoplasm	Sensitivity...hurt.feelingsPrefer not to answer/Don't know	2.677	0.502	1.001	7.16	0.0498119	*	0.184	0.945
Asian	DigestiveNeoplasm	Dx_ChapterIV	1.676	0.508	0.619	4.538	0.309725		0.184	0.945
Asian	DigestiveNeoplasm	Skin.colourDark olive	2.628	0.662	0.718	9.621	0.144433		0.184	0.945
Asian	DigestiveNeoplasm	Skin.colourFair	2.5	0.428	1.082	5.779	0.0320742	*	0.184	0.945
Asian	DigestiveNeoplasm	Skin.colourPrefer not to answer/Don't know	3.578	0.801	0.744	17.208	0.111701		0.184	0.945
Asian	DigestiveNeoplasm	Seen.a.psychiatrist.for.nerves..anxiety..tension.or.depressionPrefer not to answer/Don't know	3.408	0.573	1.109	10.474	0.032309	*	0.184	0.945
Asian	DigestiveNeoplasm	Overall.health.ratingExcellent	4.759	0.637	1.365	16.59	0.014357	*	0.184	0.945
Asian	DigestiveNeoplasm	Overall.health.ratingFair	1.03	0.504	0.384	2.766	0.952621		0.184	0.945
Asian	DigestiveNeoplasm	Overall.health.ratingPoor	2.235	0.545	0.768	6.502	0.139851		0.184	0.945
Asian	DigestiveNeoplasm	Overall.health.ratingPrefer not to answer/Don't know	1.273	1.115	0.143	11.31	0.828579		0.184	0.945
Asian	DigestiveNeoplasm	Spread.typeButter/spreadable butter	2.187	0.379	1.04	4.597	0.0390624	*	0.184	0.945
Asian	DigestiveNeoplasm	Spread.typeFlora Pro-Active/Benecol	6.188	1.115	0.696	55.014	0.102063		0.184	0.945
Asian	DigestiveNeoplasm	Spread.typeNever/rarely use spread	0.256	1.075	0.031	2.103	0.204514		0.184	0.945
Asian	DigestiveNeoplasm	Dx_ChapterX	1.385	0.412	0.618	3.103	0.42894		0.184	0.945
Asian	DigestiveNeoplasm	Testosterone	1.041	0.071	0.906	1.196	0.569343		0.184	0.945
Asian	DigestiveNeoplasm	Alkaline.phosphatase	1.099	0.049	0.998	1.21	0.054066		0.184	0.945
Asian	DigestiveNeoplasm	Mean.reticulocyte.volume	1.024	0.021	0.984	1.067	0.246191		0.184	0.945
Asian	DigestiveNeoplasm	Creatinine	0.996	0.006	0.985	1.007	0.503372		0.184	0.945
Asian	DigestiveNeoplasm	SHBG	0.997	0.011	0.976	1.018	0.751567		0.184	0.945
Black	DigestiveNeoplasm	European	1.144	0.265	0.68	1.922	0.612384		0.208	0.842
Black	DigestiveNeoplasm	African	1.135	0.262	0.68	1.896	0.627495		0.208	0.842
Black	DigestiveNeoplasm	West.Asian	1.142	0.262	0.683	1.909	0.613037		0.208	0.842
Black	DigestiveNeoplasm	Central.Asian	1.168	0.274	0.683	1.999	0.569933		0.208	0.842
Black	DigestiveNeoplasm	East.Asian	1.126	0.275	0.657	1.928	0.666301		0.208	0.842
Black	DigestiveNeoplasm	South.Asian	1.109	0.267	0.658	1.871	0.697376		0.208	0.842
Black	DigestiveNeoplasm	sexMale	1.342	0.363	0.659	2.734	0.417582		0.208	0.842
Black	DigestiveNeoplasm	age_recruit_cat35-50	1.031	0.446	0.43	2.472	0.945452		0.208	0.842
Black	DigestiveNeoplasm	age_recruit_cat66-80	1.336	0.44	0.564	3.164	0.509898		0.208	0.842
Black	DigestiveNeoplasm	Op_GHJ_digestive	9.346	0.743	2.18	40.069	0.00261836	**	0.208	0.842
Black	DigestiveNeoplasm	Dx_ChapterIV	2.122	0.51	0.782	5.761	0.139781		0.208	0.842
Black	DigestiveNeoplasm	Op_KL_circulatory	2.379	0.368	1.156	4.897	0.0186538	*	0.208	0.842
Black	DigestiveNeoplasm	Dx_ChapterI	2.253	0.365	1.101	4.608	0.0261202	*	0.208	0.842
Black	DigestiveNeoplasm	Glycated.haemoglobin..HbA1c.	1.017	0.01	0.998	1.037	0.0754097		0.208	0.842
Black	DigestiveNeoplasm	C.reactive.protein	1.053	0.015	1.022	1.086	0.000835465	***	0.208	0.842
Black	DigestiveNeoplasm	Vitamin.D	1.022	0.009	1.004	1.04	0.0158374	*	0.208	0.842
Black	DigestiveNeoplasm	Calcium	1.318	0.157	0.968	1.795	0.079299		0.208	0.842
White	DigestiveNeoplasm	European	1.067	0.359	0.528	2.154	0.856779		0.646	0.87
White	DigestiveNeoplasm	African	1.07	0.404	0.485	2.362	0.867129		0.646	0.87
White	DigestiveNeoplasm	West.Asian	1.066	0.359	0.527	2.155	0.858732		0.646	0.87
White	DigestiveNeoplasm	Central.Asian	0.964	0.386	0.452	2.056	0.924578		0.646	0.87
White	DigestiveNeoplasm	East.Asian	0.541	1.367	0.037	7.897	0.653623		0.646	0.87
White	DigestiveNeoplasm	South.Asian	1.057	0.395	0.487	2.294	0.888062		0.646	0.87
White	DigestiveNeoplasm	sexFemale	0.517	0.263	0.308	0.866	0.0121576	*	0.646	0.87
White	DigestiveNeoplasm	age_recruit_cat35-50	0.199	0.472	0.079	0.502	0.000630243	***	0.646	0.87
White	DigestiveNeoplasm	age_recruit_cat66-80	1.2	0.246	0.741	1.942	0.458693		0.646	0.87
White	DigestiveNeoplasm	Op_GHJ_digestive	7.697	0.379	3.659	16.19	7.48189e-08	***	0.646	0.87
White	DigestiveNeoplasm	Dx_ChapterI	2.069	0.226	1.328	3.223	0.00131354	**	0.646	0.87
White	DigestiveNeoplasm	Dx_ChapterIII	3.076	0.226	1.977	4.787	6.39191e-07	***	0.646	0.87
White	DigestiveNeoplasm	Dx_ChapterIV	1.559	0.248	0.958	2.536	0.0736559		0.646	0.87
White	DigestiveNeoplasm	Op_KL_circulatory	1.538	0.23	0.98	2.414	0.0611288		0.646	0.87
White	DigestiveNeoplasm	Waist.circumference	1.016	0.01	0.997	1.035	0.104295		0.646	0.87
White	DigestiveNeoplasm	Standing.height	1.034	0.017	1.001	1.068	0.0437245	*	0.646	0.87
White	DigestiveNeoplasm	Aspartate.aminotransferase	1.052	0.023	1.005	1.101	0.0282164	*	0.646	0.87
White	DigestiveNeoplasm	Glycated.haemoglobin..HbA1c.	0.968	0.019	0.933	1.004	0.0788194		0.646	0.87
White	DigestiveNeoplasm	Cholesterol	1.611	0.325	0.853	3.045	0.141903		0.646	0.87
White	DigestiveNeoplasm	Glucose	1.175	0.068	1.029	1.343	0.0174544	*	0.646	0.87
White	DigestiveNeoplasm	Number.of.treatments.medications.taken	0.921	0.041	0.849	0.997	0.0432725	*	0.646	0.87
White	DigestiveNeoplasm	LDL.direct	0.916	0.043	0.842	0.995	0.0387819	*	0.646	0.87
White	DigestiveNeoplasm	Urate	0.997	0.002	0.994	1	0.0292246	*	0.646	0.87
White	DigestiveNeoplasm	High.light.scatter.reticulocyte.count	0.835	0.124	0.655	1.065	0.146767		0.646	0.87
White	DigestiveNeoplasm	Dx_ChapterXX	1.635	0.321	0.871	3.07	0.126123		0.646	0.87

## Sheet: (C) Other Cause-sp.
ethnic_group	OS	term	estimate	std.error	conf.low	conf.high	p.value	p.stars (*** P ≤ 0.001)	PH_assumption_p.value	Concordance
Asian	IschemicHeartDisease	age_recruit_cat35-50	0.778	0.391	0.362	1.674	0.521033		0.807	0.93
Asian	IschemicHeartDisease	age_recruit_cat66-80	1.425	0.298	0.795	2.555	0.234731		0.807	0.93
Asian	IschemicHeartDisease	European	0.769	0.394	0.355	1.666	0.50518		0.807	0.93
Asian	IschemicHeartDisease	African	0.742	0.413	0.33	1.668	0.470423		0.807	0.93
Asian	IschemicHeartDisease	West.Asian	0.745	0.395	0.344	1.614	0.455324		0.807	0.93
Asian	IschemicHeartDisease	Central.Asian	0.75	0.395	0.346	1.625	0.465458		0.807	0.93
Asian	IschemicHeartDisease	East.Asian	0.74	0.398	0.339	1.615	0.449851		0.807	0.93
Asian	IschemicHeartDisease	South.Asian	0.751	0.395	0.346	1.629	0.46858		0.807	0.93
Asian	IschemicHeartDisease	sexFemale	0.071	0.795	0.015	0.339	0.000897703	***	0.807	0.93
Asian	IschemicHeartDisease	Op_KL_circulatory	5.67	0.331	2.962	10.854	1.62438e-07	***	0.807	0.93
Asian	IschemicHeartDisease	Glycated.haemoglobin..HbA1c.	1.022	0.014	0.994	1.05	0.122069		0.807	0.93
Asian	IschemicHeartDisease	Cystatin.C	1.194	0.073	1.035	1.378	0.0149337	*	0.807	0.93
Asian	IschemicHeartDisease	Urate	1.05	0.016	1.017	1.084	0.00246292	**	0.807	0.93
Asian	IschemicHeartDisease	Past.tobacco.smokingJust tried once or twice	1.197	0.51	0.441	3.249	0.724404		0.807	0.93
Asian	IschemicHeartDisease	Past.tobacco.smokingNotAvailable	2.241	0.462	0.906	5.545	0.0807034		0.807	0.93
Asian	IschemicHeartDisease	Past.tobacco.smokingPrefer not to answer/Don't know	4.289	0.659	1.179	15.611	0.0271584	*	0.807	0.93
Asian	IschemicHeartDisease	Past.tobacco.smokingSmoked occasionally	1.575	0.454	0.648	3.831	0.31646		0.807	0.93
Asian	IschemicHeartDisease	Past.tobacco.smokingSmoked on most or all days	2.847	0.34	1.461	5.55	0.00211817	**	0.807	0.93
Asian	IschemicHeartDisease	Creatinine	0.988	0.007	0.974	1.001	0.0796323		0.807	0.93
Asian	IschemicHeartDisease	Standing.height	0.971	0.021	0.932	1.012	0.162112		0.807	0.93
Asian	IschemicHeartDisease	Glucose	1.129	0.065	0.993	1.283	0.0636191		0.807	0.93
Asian	IschemicHeartDisease	Op_E	2.182	0.288	1.242	3.834	0.00668011	**	0.807	0.93
Asian	IschemicHeartDisease	Creatinine..enzymatic..in.urine	1	0	1	1	0.222966		0.807	0.93
Asian	IschemicHeartDisease	Mean.reticulocyte.volume	1.027	0.016	0.996	1.06	0.087588		0.807	0.93
Black	COVID-19	European	1.014	0.172	0.723	1.422	0.934992		0.352	0.97
Black	COVID-19	African	0.993	0.166	0.717	1.375	0.966872		0.352	0.97
Black	COVID-19	West.Asian	0.969	0.173	0.69	1.36	0.854992		0.352	0.97
Black	COVID-19	Central.Asian	1.006	0.191	0.692	1.463	0.974918		0.352	0.97
Black	COVID-19	East.Asian	0.911	0.301	0.505	1.645	0.757348		0.352	0.97
Black	COVID-19	South.Asian	1.009	0.168	0.727	1.402	0.95553		0.352	0.97
Black	COVID-19	sexFemale	0.285	0.494	0.108	0.75	0.0110161	*	0.352	0.97
Black	COVID-19	age_recruit_cat35-50	0.184	0.797	0.039	0.877	0.0336083	*	0.352	0.97
Black	COVID-19	age_recruit_cat66-80	3.245	0.49	1.243	8.471	0.016232	*	0.352	0.97
Black	COVID-19	Waist.circumference	1.059	0.015	1.028	1.091	0.000139943	***	0.352	0.97
Black	COVID-19	Dx_ChapterX	13.905	1.049	1.779	108.709	0.0121137	*	0.352	0.97
Black	COVID-19	Dx_ChapterI	16.749	0.752	3.837	73.106	0.000177869	***	0.352	0.97
Black	COVID-19	Op_E	4.841	0.464	1.949	12.026	0.000681285	***	0.352	0.97
Black	COVID-19	Systolic.blood.pressure..automated.reading	1.024	0.012	1.001	1.048	0.0386316	*	0.352	0.97
Black	COVID-19	C.reactive.protein	1.043	0.019	1.004	1.082	0.0298652	*	0.352	0.97
Black	COVID-19	Illnesses.of.father.BowelCancer	11.125	0.804	2.301	53.802	0.00273526	**	0.352	0.97
White	LungNeoplasm	European	1.969	4.306	0	9115.94	0.874941		0.273	0.932
White	LungNeoplasm	African	2.15	4.31	0	10026.7	0.859065		0.273	0.932
White	LungNeoplasm	West.Asian	2.004	4.306	0	9274.72	0.871758		0.273	0.932
White	LungNeoplasm	Central.Asian	1.932	4.307	0	8952.24	0.8785		0.273	0.932
White	LungNeoplasm	East.Asian	1.77	4.333	0	8639.77	0.89516		0.273	0.932
White	LungNeoplasm	South.Asian	2.055	4.308	0	9537.85	0.867199		0.273	0.932
White	LungNeoplasm	sexFemale	1.222	0.218	0.797	1.873	0.358609		0.273	0.932
White	LungNeoplasm	age_recruit_cat35-50	0.251	0.434	0.107	0.587	0.00142377	**	0.273	0.932
White	LungNeoplasm	age_recruit_cat66-80	1.85	0.201	1.248	2.742	0.00220797	**	0.273	0.932
White	LungNeoplasm	Past.tobacco.smokingJust tried once or twice	0.987	0.668	0.267	3.655	0.984569		0.273	0.932
White	LungNeoplasm	Past.tobacco.smokingNotAvailable	16.013	0.384	7.549	33.969	4.89847e-13	***	0.273	0.932
White	LungNeoplasm	Past.tobacco.smokingSmoked occasionally	1.435	0.56	0.479	4.301	0.518821		0.273	0.932
White	LungNeoplasm	Past.tobacco.smokingSmoked on most or all days	6.411	0.364	3.14	13.089	3.36647e-07	***	0.273	0.932
White	LungNeoplasm	Dx_ChapterX	1.859	0.228	1.19	2.904	0.00646959	**	0.273	0.932
White	LungNeoplasm	Op_E	9.069	0.22	5.894	13.954	1.14483e-23	***	0.273	0.932
White	LungNeoplasm	Dx_ChapterIII	1.656	0.204	1.109	2.471	0.0135784	*	0.273	0.932
White	LungNeoplasm	Peak.expiratory.flow..PEF.	0.978	0.009	0.961	0.995	0.0127442	*	0.273	0.932
White	LungNeoplasm	Mean.corpuscular.volume	1.004	0.002	1	1.008	0.0279611	*	0.273	0.932
White	LungNeoplasm	Alkaline.phosphatase	1.073	0.023	1.025	1.122	0.00230814	**	0.273	0.932
White	LungNeoplasm	White.blood.cell..leukocyte..count	0.93	0.048	0.846	1.023	0.134242		0.273	0.932
White	LungNeoplasm	Cereal.intake	0.956	0.019	0.922	0.991	0.015233	*	0.273	0.932
White	LungNeoplasm	Fresh.fruit.intake	0.924	0.027	0.877	0.973	0.00272267	**	0.273	0.932
White	LungNeoplasm	Apolipoprotein.A	0.896	0.037	0.834	0.963	0.00299139	**	0.273	0.932

## Sheet: (D) Interact_Overall
ethnic_group	OS	term	estimate	std.error	conf.low	conf.high	p.value	p.stars (*** P ≤ 0.001)	PH_assumption_p.value	Concordance
Pooled	AllCause	sexMale	1.325	0.112	1.063	1.651	0.0121379	*	0.26	0.801
Pooled	AllCause	TownsendIndex	1.016	0.013	0.989	1.042	0.244758		0.26	0.801
Pooled	AllCause	ethnic_groupAsian	0.452	0.532	0.159	1.282	0.135609		0.26	0.801
Pooled	AllCause	ethnic_groupBlack	0.892	0.59	0.281	2.834	0.84613		0.26	0.801
Pooled	AllCause	Dx_ChapterII	3.321	0.096	2.75	4.009	9.57973e-36	***	0.26	0.801
Pooled	AllCause	Dx_ChapterIX	1.476	0.118	1.171	1.861	0.000969868	***	0.26	0.801
Pooled	AllCause	Dx_ChapterIV	1.503	0.104	1.225	1.843	9.15267e-05	***	0.26	0.801
Pooled	AllCause	Dx_ChapterVI	1.504	0.096	1.247	1.813	1.94921e-05	***	0.26	0.801
Pooled	AllCause	Op_E	1.945	0.097	1.61	2.35	5.61876e-12	***	0.26	0.801
Pooled	AllCause	Op_GHJ_digestive	0.75	0.105	0.611	0.921	0.00606954	**	0.26	0.801
Pooled	AllCause	Op_MNPQR_genitourinary	0.596	0.098	0.492	0.722	1.2863e-07	***	0.26	0.801
Pooled	AllCause	Cystatin.C	1.172	0.028	1.11	1.239	1.50847e-08	***	0.26	0.801
Pooled	AllCause	HDL.cholesterol	2.96	0.323	1.573	5.572	0.000772271	***	0.26	0.801
Pooled	AllCause	Testosterone	1.035	0.014	1.007	1.064	0.0144483	*	0.26	0.801
Pooled	AllCause	Aspartate.aminotransferase	1.003	0.018	0.969	1.038	0.868461		0.26	0.801
Pooled	AllCause	Apolipoprotein.A	0.864	0.043	0.794	0.939	0.000632899	***	0.26	0.801
Pooled	AllCause	Red.blood.cell..erythrocyte..count	0.969	0.012	0.946	0.992	0.0086221	**	0.26	0.801
Pooled	AllCause	Glycated.haemoglobin..HbA1c.	1.012	0.004	1.004	1.02	0.00544038	**	0.26	0.801
Pooled	AllCause	Red.blood.cell..erythrocyte..distribution.width	1.011	0.003	1.004	1.017	0.00156105	**	0.26	0.801
Pooled	AllCause	Creatinine	0.988	0.003	0.982	0.995	0.000343365	***	0.26	0.801
Pooled	AllCause	Gamma.glutamyltransferase	1.011	0.004	1.003	1.019	0.00781522	**	0.26	0.801
Pooled	AllCause	Cholesterol	0.977	0.04	0.903	1.057	0.564187		0.26	0.801
Pooled	AllCause	Pulse.rate..automated.reading	1.011	0.003	1.005	1.018	0.000822787	***	0.26	0.801
Pooled	AllCause	C.reactive.protein	1.01	0.006	0.997	1.022	0.119207		0.26	0.801
Pooled	AllCause	Bread.intake	1.009	0.004	1.001	1.018	0.0330949	*	0.26	0.801
Pooled	AllCause	Past.tobacco.smokingJust tried once or twice	0.93	0.169	0.668	1.296	0.669693		0.26	0.801
Pooled	AllCause	Past.tobacco.smokingNotAvailable	1.446	0.147	1.085	1.928	0.0119675	*	0.26	0.801
Pooled	AllCause	Past.tobacco.smokingPrefer not to answer/Don't know	1.349	0.591	0.424	4.293	0.612601		0.26	0.801
Pooled	AllCause	Past.tobacco.smokingSmoked occasionally	0.944	0.153	0.699	1.273	0.704829		0.26	0.801
Pooled	AllCause	Past.tobacco.smokingSmoked on most or all days	1.205	0.108	0.974	1.49	0.0854758		0.26	0.801
Pooled	AllCause	Number.of.treatments.medications.taken	0.984	0.017	0.952	1.017	0.340523		0.26	0.801
Pooled	AllCause	Attendance.disability.mobility.allowance.None	0.68	0.121	0.536	0.863	0.00150287	**	0.26	0.801
Pooled	AllCause	Current.employment.status.PaidEmploymentSelfEmployed	0.923	0.103	0.755	1.13	0.43848		0.26	0.801
Pooled	AllCause	Dx_ChapterXII	0.91	0.078	0.782	1.06	0.225003		0.26	0.801
Pooled	AllCause	Glucose	1.037	0.019	0.998	1.077	0.0607441		0.26	0.801
Pooled	AllCause	Waist.circumference	0.995	0.003	0.989	1.001	0.0893154		0.26	0.801
Pooled	AllCause	Op_STVW_skin.msk	0.886	0.071	0.771	1.019	0.0903423		0.26	0.801
Pooled	AllCause	Mean.corpuscular.volume	1.001	0.001	0.999	1.002	0.265773		0.26	0.801
Pooled	AllCause	African	1	0.005	0.99	1.009	0.933304		0.26	0.801
Pooled	AllCause	Central.Asian	0.999	0.005	0.989	1.008	0.750514		0.26	0.801
Pooled	AllCause	East.Asian	0.995	0.007	0.982	1.009	0.494925		0.26	0.801
Pooled	AllCause	South.Asian	1	0.004	0.992	1.008	0.987682		0.26	0.801
Pooled	AllCause	ethnic_groupAsian:Dx_ChapterII	0.765	0.163	0.556	1.054	0.100981		0.26	0.801
Pooled	AllCause	ethnic_groupBlack:Dx_ChapterII	1.14	0.199	0.772	1.683	0.508702		0.26	0.801
Pooled	AllCause	ethnic_groupAsian:Dx_ChapterIX	1.289	0.25	0.789	2.105	0.310737		0.26	0.801
Pooled	AllCause	ethnic_groupBlack:Dx_ChapterIX	1.413	0.261	0.847	2.356	0.185581		0.26	0.801
Pooled	AllCause	ethnic_groupAsian:Dx_ChapterIV	1.119	0.231	0.712	1.759	0.626502		0.26	0.801
Pooled	AllCause	ethnic_groupBlack:Dx_ChapterIV	0.845	0.227	0.541	1.319	0.457914		0.26	0.801
Pooled	AllCause	ethnic_groupAsian:Dx_ChapterVI	1.061	0.167	0.765	1.47	0.722716		0.26	0.801
Pooled	AllCause	ethnic_groupBlack:Dx_ChapterVI	0.814	0.199	0.551	1.203	0.302112		0.26	0.801
Pooled	AllCause	ethnic_groupAsian:Op_E	1.144	0.168	0.824	1.589	0.421372		0.26	0.801
Pooled	AllCause	ethnic_groupBlack:Op_E	0.964	0.207	0.642	1.447	0.860014		0.26	0.801
Pooled	AllCause	ethnic_groupAsian:Op_GHJ_digestive	0.993	0.17	0.712	1.385	0.967873		0.26	0.801
Pooled	AllCause	ethnic_groupBlack:Op_GHJ_digestive	0.923	0.193	0.633	1.346	0.677646		0.26	0.801
Pooled	AllCause	ethnic_groupAsian:Op_MNPQR_genitourinary	1.477	0.158	1.084	2.014	0.0135076	*	0.26	0.801
Pooled	AllCause	ethnic_groupBlack:Op_MNPQR_genitourinary	0.802	0.189	0.553	1.161	0.242376		0.26	0.801
Pooled	AllCause	ethnic_groupAsian:Cystatin.C	0.995	0.046	0.91	1.088	0.918056		0.26	0.801
Pooled	AllCause	ethnic_groupBlack:Cystatin.C	0.886	0.044	0.813	0.967	0.00660635	**	0.26	0.801
Pooled	AllCause	ethnic_groupAsian:HDL.cholesterol	0.491	0.563	0.163	1.48	0.206482		0.26	0.801
Pooled	AllCause	ethnic_groupBlack:HDL.cholesterol	0.349	0.63	0.102	1.2	0.0947797		0.26	0.801
Pooled	AllCause	ethnic_groupAsian:Testosterone	0.997	0.024	0.951	1.045	0.911088		0.26	0.801
Pooled	AllCause	ethnic_groupBlack:Testosterone	1.002	0.025	0.955	1.053	0.920956		0.26	0.801
Pooled	AllCause	ethnic_groupAsian:Aspartate.aminotransferase	1.052	0.026	0.999	1.107	0.0554309		0.26	0.801
Pooled	AllCause	ethnic_groupBlack:Aspartate.aminotransferase	0.984	0.041	0.909	1.066	0.693815		0.26	0.801
Pooled	AllCause	ethnic_groupAsian:Apolipoprotein.A	1.152	0.074	0.997	1.332	0.055549		0.26	0.801
Pooled	AllCause	ethnic_groupBlack:Apolipoprotein.A	1.108	0.085	0.939	1.308	0.226049		0.26	0.801
Pooled	AllCause	ethnic_groupAsian:Red.blood.cell..erythrocyte..count	1.001	0.017	0.968	1.036	0.94122		0.26	0.801
Pooled	AllCause	ethnic_groupBlack:Red.blood.cell..erythrocyte..count	1.004	0.02	0.966	1.044	0.82518		0.26	0.801
Pooled	AllCause	ethnic_groupAsian:Glycated.haemoglobin..HbA1c.	1.002	0.006	0.99	1.014	0.767741		0.26	0.801
Pooled	AllCause	ethnic_groupBlack:Glycated.haemoglobin..HbA1c.	0.985	0.007	0.972	0.999	0.0416281	*	0.26	0.801
Pooled	AllCause	ethnic_groupAsian:Red.blood.cell..erythrocyte..distribution.width	1	0.005	0.99	1.01	0.967287		0.26	0.801
Pooled	AllCause	ethnic_groupBlack:Red.blood.cell..erythrocyte..distribution.width	1	0.005	0.99	1.01	0.983477		0.26	0.801
Pooled	AllCause	ethnic_groupAsian:Creatinine	1.002	0.005	0.993	1.011	0.672225		0.26	0.801
Pooled	AllCause	ethnic_groupBlack:Creatinine	1.011	0.004	1.003	1.019	0.00993958	**	0.26	0.801
Pooled	AllCause	ethnic_groupAsian:Gamma.glutamyltransferase	0.994	0.006	0.983	1.005	0.297256		0.26	0.801
Pooled	AllCause	ethnic_groupBlack:Gamma.glutamyltransferase	0.998	0.009	0.981	1.016	0.843224		0.26	0.801
Pooled	AllCause	ethnic_groupAsian:Cholesterol	0.864	0.078	0.742	1.006	0.059449		0.26	0.801
Pooled	AllCause	ethnic_groupBlack:Cholesterol	0.976	0.091	0.818	1.166	0.792359		0.26	0.801
Pooled	AllCause	ethnic_groupAsian:Pulse.rate..automated.reading	0.993	0.006	0.981	1.006	0.290401		0.26	0.801
Pooled	AllCause	ethnic_groupBlack:Pulse.rate..automated.reading	0.997	0.007	0.982	1.011	0.648832		0.26	0.801
Pooled	AllCause	ethnic_groupAsian:C.reactive.protein	1.002	0.015	0.973	1.033	0.883514		0.26	0.801
Pooled	AllCause	ethnic_groupBlack:C.reactive.protein	1.02	0.011	0.998	1.042	0.0762445		0.26	0.801
Pooled	AllCause	ethnic_groupAsian:Bread.intake	0.989	0.009	0.971	1.008	0.257978		0.26	0.801
Pooled	AllCause	ethnic_groupBlack:Bread.intake	1.005	0.011	0.983	1.026	0.680432		0.26	0.801
Pooled	AllCause	ethnic_groupAsian:Past.tobacco.smokingJust tried once or twice	0.953	0.3	0.53	1.715	0.873359		0.26	0.801
Pooled	AllCause	ethnic_groupBlack:Past.tobacco.smokingJust tried once or twice	1.393	0.293	0.784	2.476	0.258684		0.26	0.801
Pooled	AllCause	ethnic_groupAsian:Past.tobacco.smokingNotAvailable	0.818	0.273	0.479	1.398	0.462615		0.26	0.801
Pooled	AllCause	ethnic_groupBlack:Past.tobacco.smokingNotAvailable	0.79	0.305	0.434	1.437	0.439931		0.26	0.801
Pooled	AllCause	ethnic_groupAsian:Past.tobacco.smokingPrefer not to answer/Don't know	0.644	0.758	0.146	2.849	0.562325		0.26	0.801
Pooled	AllCause	ethnic_groupBlack:Past.tobacco.smokingPrefer not to answer/Don't know	0.822	0.852	0.155	4.366	0.817896		0.26	0.801
Pooled	AllCause	ethnic_groupAsian:Past.tobacco.smokingSmoked occasionally	0.966	0.291	0.546	1.71	0.906605		0.26	0.801
Pooled	AllCause	ethnic_groupBlack:Past.tobacco.smokingSmoked occasionally	1.036	0.288	0.589	1.822	0.901894		0.26	0.801
Pooled	AllCause	ethnic_groupAsian:Past.tobacco.smokingSmoked on most or all days	1.39	0.205	0.93	2.077	0.107789		0.26	0.801
Pooled	AllCause	ethnic_groupBlack:Past.tobacco.smokingSmoked on most or all days	1.187	0.269	0.701	2.011	0.523813		0.26	0.801
Pooled	AllCause	sexMale:ethnic_groupAsian	1.305	0.213	0.86	1.98	0.211054		0.26	0.801
Pooled	AllCause	sexMale:ethnic_groupBlack	1.213	0.223	0.783	1.879	0.387484		0.26	0.801
Pooled	AllCause	ethnic_groupAsian:Number.of.treatments.medications.taken	0.987	0.025	0.94	1.036	0.598497		0.26	0.801
Pooled	AllCause	ethnic_groupBlack:Number.of.treatments.medications.taken	1.047	0.032	0.983	1.116	0.151154		0.26	0.801
Pooled	AllCause	ethnic_groupAsian:Attendance.disability.mobility.allowance.None	0.962	0.191	0.662	1.398	0.840152		0.26	0.801
Pooled	AllCause	ethnic_groupBlack:Attendance.disability.mobility.allowance.None	0.955	0.232	0.607	1.505	0.843913		0.26	0.801
Pooled	AllCause	ethnic_groupAsian:Current.employment.status.PaidEmploymentSelfEmployed	0.898	0.176	0.636	1.268	0.540967		0.26	0.801
Pooled	AllCause	ethnic_groupBlack:Current.employment.status.PaidEmploymentSelfEmployed	0.933	0.2	0.63	1.381	0.728073		0.26	0.801
Pooled	AllCause	TownsendIndex:ethnic_groupAsian	0.999	0.024	0.953	1.048	0.978204		0.26	0.801
Pooled	AllCause	TownsendIndex:ethnic_groupBlack	0.975	0.027	0.925	1.028	0.345394		0.26	0.801

## Sheet: (E) Interact_DigestiveNeo
ethnic_group	OS	term	estimate	std.error	conf.low	conf.high	p.value	p.stars (*** P ≤ 0.001)	PH_assumption_p.value	Concordance
Pooled	DigestiveNeoplasm	age_recruit_cat35-50	0.234	0.473	0.092	0.591	0.00212018	**	0.47	0.863
Pooled	DigestiveNeoplasm	age_recruit_cat66-80	1.171	0.249	0.719	1.907	0.526118		0.47	0.863
Pooled	DigestiveNeoplasm	sexMale	1.753	0.257	1.059	2.9	0.029008	*	0.47	0.863
Pooled	DigestiveNeoplasm	ethnic_groupAsian	0.656	1.811	0.019	22.86	0.816221		0.47	0.863
Pooled	DigestiveNeoplasm	ethnic_groupBlack	0.376	1.661	0.015	9.769	0.556445		0.47	0.863
Pooled	DigestiveNeoplasm	Dx_ChapterI	2.172	0.227	1.391	3.392	0.000648596	***	0.47	0.863
Pooled	DigestiveNeoplasm	Dx_ChapterIII	3.215	0.227	2.062	5.013	2.56752e-07	***	0.47	0.863
Pooled	DigestiveNeoplasm	Op_GHJ_digestive	6.687	0.381	3.169	14.111	6.13281e-07	***	0.47	0.863
Pooled	DigestiveNeoplasm	Op_KL_circulatory	1.525	0.233	0.966	2.407	0.0703751		0.47	0.863
Pooled	DigestiveNeoplasm	Aspartate.aminotransferase	1.034	0.024	0.987	1.083	0.158377		0.47	0.863
Pooled	DigestiveNeoplasm	Albumin	0.991	0.004	0.983	0.999	0.0227966	*	0.47	0.863
Pooled	DigestiveNeoplasm	LDL.direct	0.969	0.014	0.942	0.997	0.0278023	*	0.47	0.863
Pooled	DigestiveNeoplasm	C.reactive.protein	0.954	0.031	0.898	1.013	0.126217		0.47	0.863
Pooled	DigestiveNeoplasm	Standing.height	1.044	0.017	1.011	1.079	0.00934919	**	0.47	0.863
Pooled	DigestiveNeoplasm	Sensitivity...hurt.feelingsNo	0.946	0.221	0.613	1.46	0.802686		0.47	0.863
Pooled	DigestiveNeoplasm	Sensitivity...hurt.feelingsPrefer not to answer/Don't know	1.98	0.527	0.706	5.558	0.19442		0.47	0.863
Pooled	DigestiveNeoplasm	TownsendIndex	0.967	0.037	0.899	1.04	0.370548		0.47	0.863
Pooled	DigestiveNeoplasm	Seen.a.psychiatrist.for.nerves..anxiety..tension.or.depressionPrefer not to answer/Don't know	2.816	0.518	1.019	7.779	0.0458657	*	0.47	0.863
Pooled	DigestiveNeoplasm	Seen.a.psychiatrist.for.nerves..anxiety..tension.or.depressionYes	0.816	0.288	0.464	1.436	0.481471		0.47	0.863
Pooled	DigestiveNeoplasm	Spread.typeButter/spreadable butter	1.167	0.177	0.824	1.653	0.383398		0.47	0.863
Pooled	DigestiveNeoplasm	Spread.typeFlora Pro-Active/Benecol	1.863	0.735	0.441	7.874	0.397592		0.47	0.863
Pooled	DigestiveNeoplasm	Spread.typeNever/rarely use spread	0.617	0.342	0.315	1.206	0.158102		0.47	0.863
Pooled	DigestiveNeoplasm	Creatinine	0.995	0.004	0.987	1.004	0.275177		0.47	0.863
Pooled	DigestiveNeoplasm	Pulse.rate..automated.reading	1.018	0.007	1.004	1.032	0.0124036	*	0.47	0.863
Pooled	DigestiveNeoplasm	Urate	0.999	0.001	0.996	1.001	0.288257		0.47	0.863
Pooled	DigestiveNeoplasm	Number.of.treatments.medications.taken	0.953	0.03	0.899	1.011	0.11112		0.47	0.863
Pooled	DigestiveNeoplasm	European	1.001	0.014	0.974	1.029	0.924488		0.47	0.863
Pooled	DigestiveNeoplasm	African	1.009	0.016	0.978	1.04	0.581893		0.47	0.863
Pooled	DigestiveNeoplasm	age_recruit_cat35-50:ethnic_groupAsian	1.313	0.796	0.276	6.247	0.732357		0.47	0.863
Pooled	DigestiveNeoplasm	age_recruit_cat66-80:ethnic_groupAsian	1.921	0.551	0.653	5.653	0.236023		0.47	0.863
Pooled	DigestiveNeoplasm	age_recruit_cat35-50:ethnic_groupBlack	2.283	0.662	0.624	8.359	0.212525		0.47	0.863
Pooled	DigestiveNeoplasm	age_recruit_cat66-80:ethnic_groupBlack	1.502	0.52	0.542	4.163	0.434694		0.47	0.863
Pooled	DigestiveNeoplasm	ethnic_groupAsian:Dx_ChapterI	2.123	0.495	0.805	5.599	0.12819		0.47	0.863
Pooled	DigestiveNeoplasm	ethnic_groupBlack:Dx_ChapterI	1.428	0.456	0.584	3.492	0.435313		0.47	0.863
Pooled	DigestiveNeoplasm	ethnic_groupAsian:Dx_ChapterIII	0.437	0.493	0.166	1.149	0.0933032		0.47	0.863
Pooled	DigestiveNeoplasm	ethnic_groupBlack:Dx_ChapterIII	0.466	0.445	0.195	1.115	0.0863483		0.47	0.863
Pooled	DigestiveNeoplasm	ethnic_groupAsian:Op_GHJ_digestive	1.918	1.108	0.219	16.821	0.556581		0.47	0.863
Pooled	DigestiveNeoplasm	ethnic_groupBlack:Op_GHJ_digestive	1.334	0.841	0.257	6.932	0.732015		0.47	0.863
Pooled	DigestiveNeoplasm	ethnic_groupAsian:Op_KL_circulatory	1.173	0.486	0.453	3.039	0.742337		0.47	0.863
Pooled	DigestiveNeoplasm	ethnic_groupBlack:Op_KL_circulatory	1.783	0.44	0.753	4.223	0.188725		0.47	0.863
Pooled	DigestiveNeoplasm	ethnic_groupAsian:Aspartate.aminotransferase	1.066	0.057	0.953	1.192	0.262407		0.47	0.863
Pooled	DigestiveNeoplasm	ethnic_groupBlack:Aspartate.aminotransferase	0.995	0.056	0.892	1.11	0.924886		0.47	0.863
Pooled	DigestiveNeoplasm	ethnic_groupAsian:Albumin	1.006	0.009	0.988	1.024	0.518197		0.47	0.863
Pooled	DigestiveNeoplasm	ethnic_groupBlack:Albumin	1.009	0.007	0.994	1.023	0.228875		0.47	0.863
Pooled	DigestiveNeoplasm	ethnic_groupAsian:LDL.direct	1.046	0.029	0.988	1.107	0.119616		0.47	0.863
Pooled	DigestiveNeoplasm	ethnic_groupBlack:LDL.direct	1	0.028	0.946	1.057	0.989238		0.47	0.863
Pooled	DigestiveNeoplasm	ethnic_groupAsian:C.reactive.protein	0.871	0.129	0.676	1.121	0.283674		0.47	0.863
Pooled	DigestiveNeoplasm	ethnic_groupBlack:C.reactive.protein	1.101	0.034	1.029	1.178	0.00512124	**	0.47	0.863
Pooled	DigestiveNeoplasm	ethnic_groupAsian:Standing.height	0.998	0.037	0.928	1.073	0.950137		0.47	0.863
Pooled	DigestiveNeoplasm	ethnic_groupBlack:Standing.height	0.962	0.033	0.901	1.027	0.244561		0.47	0.863
Pooled	DigestiveNeoplasm	sexMale:ethnic_groupAsian	0.841	0.561	0.28	2.525	0.757389		0.47	0.863
Pooled	DigestiveNeoplasm	sexMale:ethnic_groupBlack	0.586	0.463	0.237	1.451	0.247854		0.47	0.863
Pooled	DigestiveNeoplasm	ethnic_groupAsian:Sensitivity...hurt.feelingsNo	0.665	0.563	0.221	2.004	0.468778		0.47	0.863
Pooled	DigestiveNeoplasm	ethnic_groupBlack:Sensitivity...hurt.feelingsNo	1.065	0.441	0.449	2.527	0.885798		0.47	0.863
Pooled	DigestiveNeoplasm	ethnic_groupAsian:Sensitivity...hurt.feelingsPrefer not to answer/Don't know	1.778	0.737	0.42	7.533	0.434599		0.47	0.863
Pooled	DigestiveNeoplasm	ethnic_groupBlack:Sensitivity...hurt.feelingsPrefer not to answer/Don't know	0.624	1.175	0.062	6.234	0.687689		0.47	0.863
Pooled	DigestiveNeoplasm	ethnic_groupAsian:TownsendIndex	1.012	0.072	0.878	1.166	0.870547		0.47	0.863
Pooled	DigestiveNeoplasm	ethnic_groupBlack:TownsendIndex	0.958	0.067	0.841	1.092	0.522993		0.47	0.863
